# Supplementary material for: Genetic architecture of kernel-related traits in sweet and waxy maize revealed by genome-wide association analysis
Source: Front Genet. 2024 Sep 27;15:1431043. doi: 10.3389/fgene.2024.1431043 (PMC11466784; doi:10.3389/fgene.2024.1431043)
Supplement: Supplementary file 1 [file Table1.xlsx]

## Sheet: Supplementary Table 1
Table S1 - The information of the SNP dataset for 447 maize inbred lines
Chromosome	Length (bp)	Raw SNPs	Density of Raw SNPs (/Mb)	Clean SNPs	Density of Clean SNPs (/Mb)
Chr1	307041717	6838801	22273.2	245799	800.539
Chr2	244442276	5552899	22716.6	195659	800.43
Chr3	235667834	5192014	22031.1	196604	834.242
Chr4	246994605	5286685	21404.1	200979	813.698
Chr5	223902240	4496717	20083.4	176185	786.884
Chr6	174033170	3668494	21079.3	127427	732.199
Chr7	182381542	4031245	22103.4	155944	855.043
Chr8	181122637	3916049	21621	142426	786.351
Chr9	159769782	3523887	22056	122340	765.727
Chr10	150982314	3221570	21337.4	120666	799.206
Total	2106338117	45728361	21709.9	1684029	799.506

## Sheet: Supplementary Table 2
Table S2 - The information of the significantly associated with the four kernel-related traits.
NO.	Traits	SNP	Chromosome	Positiona	Alleles	P_value	PVE (%)
1	HKW	S3_219235062	3	219235062	T/G	1.05929e-07	6.26689
2	HKW	S3_219236562	3	219236562	T/C	5.93413e-08	6.63513
3	HKW	S3_219449307	3	219449307	T/C	5.90445e-08	6.56564
4	HKW	S3_219692500	3	219692500	C/T	1.9621e-08	7.14828
5	HKW	S3_219913926	3	219913926	G/A	3.75022e-10	8.75699
6	HKW	S3_219914002	3	219914002	C/T	5.4675e-13	11.4373
7	HKW	S3_219914056	3	219914056	A/T	5.38471e-13	11.3496
8	HKW	S3_219915580	3	219915580	G/C	7.53335e-10	8.46683
9	HKW	S3_219989090	3	219989090	T/G	9.82253e-11	9.35189
10	HKW	S3_219991183	3	219991183	A/G	2.1556e-10	9.06393
11	HKW	S3_219991224	3	219991224	A/G	2.39815e-12	10.9505
12	HKW	S3_220227161	3	220227161	A/G	1.58099e-12	11.0752
13	HKW	S3_220227163	3	220227163	A/T	2.02237e-12	10.9975
14	HKW	S3_220335807	3	220335807	A/G	5.66301e-14	12.3266
15	HKW	S3_220475175	3	220475175	C/T	1.10434e-07	6.4289
16	HKW	S3_220486683	3	220486683	A/C	5.07919e-08	6.65727
17	HKW	S3_220592394	3	220592394	A/G	1.41553e-08	7.27061
18	HKW	S3_220592982	3	220592982	C/G	3.4923e-08	6.93428
19	HKW	S3_220593043	3	220593043	C/T	1.32013e-08	7.26843
20	KL	S3_219914002	3	219914002	C/T	3.40158e-08	6.86941
21	KL	S3_219914056	3	219914056	A/T	3.01888e-08	6.86004
22	KL	S3_219915580	3	219915580	G/C	1.49845e-08	7.21459
23	KL	S3_219989090	3	219989090	T/G	1.04545e-07	6.42346
24	KL	S3_220227161	3	220227161	A/G	1.30328e-10	9.25327
25	KL	S3_220227163	3	220227163	A/T	1.69649e-10	9.16307
26	KL	S3_220335807	3	220335807	A/G	7.03958e-09	7.51567
27	KL	S3_220428934	3	220428934	C/A	9.62181e-09	7.4491
28	KL	S3_220433459	3	220433459	T/C	4.34117e-08	6.75185
29	KL	S3_220433560	3	220433560	G/A	7.15247e-08	6.55579
30	KL	S3_220473391	3	220473391	C/T	3.22604e-08	6.93702
31	KL	S3_220474140	3	220474140	T/C	4.46122e-08	6.81444
32	KL	S3_220474954	3	220474954	T/C	2.98686e-08	6.98497
33	KL	S3_220475175	3	220475175	C/T	1.36454e-08	7.31737
34	KL	S3_220478883	3	220478883	A/G	4.48034e-08	6.79768
35	KL	S3_220481457	3	220481457	A/G	8.49649e-09	7.53443
36	KL	S3_220486600	3	220486600	T/G	7.79373e-08	6.57697
37	KL	S3_220486683	3	220486683	A/C	2.89653e-08	6.89219
38	KL	S7_146381530	7	146381530	A/C	9.54574e-08	6.36425
39	KW	S3_215351426	3	215351426	T/C	4.26325e-08	6.84879
40	KW	S3_220227161	3	220227161	A/G	5.7018e-08	6.69531
41	KW	S3_220227163	3	220227163	A/T	6.95349e-08	6.62556
42	KW	S3_222360985	3	222360985	A/G	2.30183e-09	7.94878
43	KW	S4_12384516	4	12384516	T/C	1.90026e-08	7.17696
44	KD	S3_219915580	3	219915580	G/C	1.11155e-07	6.36944
45	KD	S3_220227161	3	220227161	A/G	7.62449e-09	7.54736
46	KD	S3_220227163	3	220227163	A/T	8.89214e-09	7.49873
47	KD	S3_220433560	3	220433560	G/A	1.02393e-07	6.40416
48	KD	S3_222360985	3	222360985	A/G	1.1268e-08	7.28708
49	KD	S4_12384516	4	12384516	T/C	1.5628e-08	7.25986

## Sheet: Supplementary Table 3
Table S3 - The information of the candidate genes.
Candidate gene	Chromosome	Start	End	Functional annotation	Trait/SNP
Zm00001d044146	Chr3	220480167	220482238	cytochrome	HKW/S3_220475175,HKW/S3_220486683,KD/S3_220433560,KL/S3_220428934,KL/S3_220433459,KL/S3_220433560,KL/S3_220473391,KL/S3_220474140,KL/S3_220474954,KL/S3_220475175,KL/S3_220478883,KL/S3_220481457,KL/S3_220486600,KL/S3_220486683
Zm00001d049009	Chr4	12389410	12392838	Calcium-transporting	KD/S4_12384516,KW/S4_12384516
Zm00001d043970	Chr3	215386427	215388902	Unknown	KW/S3_215351426
Zm00001d044114	Chr3	219643181	219645513	Mediator	HKW/S3_219692500
Zm00001d044107	Chr3	219453611	219454543	R2R3MYB-domain	HKW/S3_219449307
Zm00001d043969	Chr3	215346971	215347825	GATA	KW/S3_215351426
Zm00001d021215	Chr7	146372201	146380667	Unknown	KL/S7_146381530
Zm00001d044144	Chr3	220423612	220429992	CTD-phosphatase-like	HKW/S3_220475175,KD/S3_220433560,KL/S3_220428934,KL/S3_220433459,KL/S3_220433560,KL/S3_220473391,KL/S3_220474140,KL/S3_220474954,KL/S3_220475175,KL/S3_220478883,KL/S3_220481457
Zm00001d044148	Chr3	220492814	220493842	Unknown	HKW/S3_220475175,HKW/S3_220486683,KL/S3_220473391,KL/S3_220474140,KL/S3_220474954,KL/S3_220475175,KL/S3_220478883,KL/S3_220481457,KL/S3_220486600,KL/S3_220486683
Zm00001d000712	Chr3	222311519	222313241	Unknown	KD/S3_222360985,KW/S3_222360985
Zm00001d000713	Chr3	222317592	222318709	Unknown	KD/S3_222360985,KW/S3_222360985
Zm00001d044102	Chr3	219197049	219201559	Zn-dependent	HKW/S3_219235062,HKW/S3_219236562
Zm00001d044103	Chr3	219259881	219269980	Adenylate	HKW/S3_219235062,HKW/S3_219236562
Zm00001d044122	Chr3	219867858	219869656	Dihydroflavonol-4-reductase	HKW/S3_219913926,HKW/S3_219914002,HKW/S3_219914056,HKW/S3_219915580,KD/S3_219915580,KL/S3_219914002,KL/S3_219914056,KL/S3_219915580
Zm00001d044152	Chr3	220524727	220527772	Unknown	HKW/S3_220475175,HKW/S3_220486683,KL/S3_220473391,KL/S3_220474140,KL/S3_220474954,KL/S3_220475175,KL/S3_220478883,KL/S3_220481457,KL/S3_220486600,KL/S3_220486683
Zm00001d044142	Chr3	220335813	220336259	Unknown	HKW/S3_220335807,KL/S3_220335807
Zm00001d044127	Chr3	219913912	219922356	putative	HKW/S3_219913926,HKW/S3_219914002,HKW/S3_219914056,HKW/S3_219915580,KD/S3_219915580,KL/S3_219914002,KL/S3_219914056,KL/S3_219915580
Zm00001d044143	Chr3	220337194	220344160	Ubiquitin carboxyl-terminal hydrolase 27	HKW/S3_220335807,KL/S3_220335807
Zm00001d044116	Chr3	219691690	219699173	Rae1-like	HKW/S3_219692500
Zm00001d044129	Chr3	219979958	219989574	Glucose-1-phosphate	HKW/S3_219989090,HKW/S3_219991183,HKW/S3_219991224,KL/S3_219989090
Zm00001d000707	Chr3	220216162	220218508	Unknown	HKW/S3_220227161,HKW/S3_220227163,KD/S3_220227161,KD/S3_220227163,KL/S3_220227161,KL/S3_220227163,KW/S3_220227161,KW/S3_220227163
Zm00001d021216	Chr7	146426539	146429054	Protein	KL/S7_146381530
Zm00001d043972	Chr3	215395529	215396080	50S	KW/S3_215351426
Zm00001d044126	Chr3	219913692	219913763	Unknown	HKW/S3_219913926,HKW/S3_219914002,HKW/S3_219914056,HKW/S3_219915580,KD/S3_219915580,KL/S3_219914002,KL/S3_219914056,KL/S3_219915580
Zm00001d044130	Chr3	220029482	220030389	50S	HKW/S3_219989090,HKW/S3_219991183,HKW/S3_219991224,KL/S3_219989090
Zm00001d049007	Chr4	12330907	12332675	Alfin-like-transcription	KD/S4_12384516,KW/S4_12384516
Zm00001d044123	Chr3	219881083	219881155	Unknown	HKW/S3_219913926,HKW/S3_219914002,HKW/S3_219914056,HKW/S3_219915580,KD/S3_219915580,KL/S3_219914002,KL/S3_219914056,KL/S3_219915580
Zm00001d044139	Chr3	220220256	220227231	Unknown	HKW/S3_220227161,HKW/S3_220227163,KD/S3_220227161,KD/S3_220227163,KL/S3_220227161,KL/S3_220227163,KW/S3_220227161,KW/S3_220227163
Zm00001d049008	Chr4	12383791	12387641	Apyrase	KD/S4_12384516,KW/S4_12384516
Zm00001d044153	Chr3	220577774	220580963	cyp10	HKW/S3_220592394,HKW/S3_220592982,HKW/S3_220593043
Zm00001d044154	Chr3	220592188	220594239	cytochrome	HKW/S3_220592394,HKW/S3_220592982,HKW/S3_220593043
Zm00001d044224	Chr3	222403426	222408891	Unknown	KD/S3_222360985,KW/S3_222360985
Zm00001d043971	Chr3	215389431	215393301	Iron-sulfur	KW/S3_215351426
Zm00001d021214	Chr7	146343053	146343709	Ethylene-responsive	KL/S7_146381530
Zm00001d044147	Chr3	220486447	220488730	cytochrome	HKW/S3_220475175,HKW/S3_220486683,KD/S3_220433560,KL/S3_220433459,KL/S3_220433560,KL/S3_220473391,KL/S3_220474140,KL/S3_220474954,KL/S3_220475175,KL/S3_220478883,KL/S3_220481457,KL/S3_220486600,KL/S3_220486683
Zm00001d044222	Chr3	222353432	222371706	tetratricopeptide	KD/S3_222360985,KW/S3_222360985
Zm00001d044225	Chr3	222412161	222422275	Jasmonoyl-L-isoleucine hydrolase 1	KD/S3_222360985,KW/S3_222360985
Zm00001d044115	Chr3	219645708	219646624	Unknown	HKW/S3_219692500
Zm00001d044149	Chr3	220503434	220508820	Unknown	HKW/S3_220475175,HKW/S3_220486683,KL/S3_220473391,KL/S3_220474140,KL/S3_220474954,KL/S3_220475175,KL/S3_220478883,KL/S3_220481457,KL/S3_220486600,KL/S3_220486683
Zm00001d044124	Chr3	219881372	219884342	yz1-polypeptide	HKW/S3_219913926,HKW/S3_219914002,HKW/S3_219914056,HKW/S3_219915580,KD/S3_219915580,KL/S3_219914002,KL/S3_219914056,KL/S3_219915580

## Sheet: Supplementary Table 4
Table S4 - The information of haplotype blocks.
Traits	Chromosome	Start	End	Length (Kb)	Number of SNP	SNP
HKW	10	22966265	22966278	0.014	2	S10_22966265,S10_22966278
HKW	10	22991719	22991832	0.114	2	S10_22991719,S10_22991832
HKW	10	83950357	83956638	6.282	4	S10_83950357,S10_83950594,S10_83956595,S10_83956638
HKW	10	115366952	115496512	129.561	8	S10_115366952,S10_115366981,S10_115378570,S10_115380181,S10_115483751,S10_115495450,S10_115495971,S10_115496512
HKW	10	115917446	115917568	0.123	2	S10_115917446,S10_115917568
HKW	10	119614700	119753005	138.306	12	S10_119614700,S10_119614765,S10_119741156,S10_119741245,S10_119747807,S10_119749020,S10_119749100,S10_119749207,S10_119749755,S10_119752411,S10_119752631,S10_119753005
HKW	10	124673043	124716716	43.674	10	S10_124673043,S10_124673620,S10_124701486,S10_124701491,S10_124701883,S10_124702059,S10_124704354,S10_124704568,S10_124715652,S10_124716716
HKW	10	125258669	125276796	18.128	4	S10_125258669,S10_125261421,S10_125261447,S10_125276796
HKW	10	125276964	125277039	0.076	3	S10_125276964,S10_125277025,S10_125277039
HKW	10	125481347	125483483	2.137	2	S10_125481347,S10_125483483
HKW	10	130350601	130350602	0.002	2	S10_130350601,S10_130350602
HKW	10	139064386	139067249	2.864	3	S10_139064386,S10_139067245,S10_139067249
HKW	10	139069262	139259801	190.54	12	S10_139069262,S10_139138615,S10_139138864,S10_139138868,S10_139138878,S10_139164765,S10_139165329,S10_139190657,S10_139190819,S10_139202688,S10_139205664,S10_139259801
HKW	10	139674950	139791151	116.202	5	S10_139674950,S10_139788487,S10_139791079,S10_139791148,S10_139791151
HKW	10	139791859	139927659	135.801	35	S10_139791859,S10_139805139,S10_139910990,S10_139911111,S10_139912127,S10_139913824,S10_139914994,S10_139915009,S10_139915117,S10_139915188,S10_139915189,S10_139915424,S10_139915552,S10_139915684,S10_139915715,S10_139916008,S10_139916099,S10_139916106,S10_139916334,S10_139916336,S10_139916767,S10_139916854,S10_139916943,S10_139916944,S10_139917880,S10_139917902,S10_139918101,S10_139918245,S10_139…
HKW	1	5481451	5486563	5.113	3	S1_5481451,S1_5481731,S1_5486563
HKW	1	8304833	8305843	1.011	2	S1_8304833,S1_8305843
HKW	1	12073251	12073254	0.004	2	S1_12073251,S1_12073254
HKW	1	12371164	12377808	6.645	4	S1_12371164,S1_12371590,S1_12372500,S1_12377808
HKW	1	15964677	15967317	2.641	11	S1_15964677,S1_15965356,S1_15966242,S1_15966313,S1_15966435,S1_15966813,S1_15966964,S1_15966967,S1_15967166,S1_15967316,S1_15967317
HKW	1	25638988	25666863	27.876	3	S1_25638988,S1_25666851,S1_25666863
HKW	1	39387440	39387497	0.058	2	S1_39387440,S1_39387497
HKW	1	89992314	90067998	75.685	4	S1_89992314,S1_89992329,S1_89992371,S1_90067998
HKW	1	96086124	96086161	0.038	2	S1_96086124,S1_96086161
HKW	1	192747381	192800224	52.844	8	S1_192747381,S1_192750550,S1_192751061,S1_192760800,S1_192760803,S1_192760825,S1_192760864,S1_192800224
HKW	1	215356051	215420457	64.407	4	S1_215356051,S1_215359566,S1_215391854,S1_215420457
HKW	1	215664857	215664937	0.081	4	S1_215664857,S1_215664919,S1_215664921,S1_215664937
HKW	1	233719894	233722339	2.446	4	S1_233719894,S1_233720025,S1_233721642,S1_233722339
HKW	1	233738793	233742767	3.975	6	S1_233738793,S1_233742215,S1_233742218,S1_233742730,S1_233742738,S1_233742767
HKW	1	258760321	258764250	3.93	3	S1_258760321,S1_258764200,S1_258764250
HKW	1	259031176	259063588	32.413	15	S1_259031176,S1_259036180,S1_259036225,S1_259042936,S1_259042990,S1_259055151,S1_259057025,S1_259057157,S1_259057196,S1_259057982,S1_259057987,S1_259057992,S1_259061117,S1_259061128,S1_259063588
HKW	1	274242221	274242239	0.019	2	S1_274242221,S1_274242239
HKW	1	280288267	280289084	0.818	4	S1_280288267,S1_280289046,S1_280289057,S1_280289084
HKW	1	282591130	282602010	10.881	2	S1_282591130,S1_282602010
HKW	1	285493239	285493744	0.506	2	S1_285493239,S1_285493744
HKW	1	285813925	285813936	0.012	2	S1_285813925,S1_285813936
HKW	1	287010051	287012286	2.236	8	S1_287010051,S1_287010104,S1_287010218,S1_287010220,S1_287010281,S1_287012070,S1_287012103,S1_287012286
HKW	1	291612793	291612796	0.004	2	S1_291612793,S1_291612796
HKW	1	291658604	291658728	0.125	2	S1_291658604,S1_291658728
HKW	1	292615962	292634674	18.713	2	S1_292615962,S1_292634674
HKW	1	293282381	293282724	0.344	4	S1_293282381,S1_293282618,S1_293282639,S1_293282724
HKW	1	295807670	295811470	3.801	2	S1_295807670,S1_295811470
HKW	1	296460215	296460251	0.037	2	S1_296460215,S1_296460251
HKW	1	298210821	298210950	0.13	2	S1_298210821,S1_298210950
HKW	1	299091986	299102774	10.789	2	S1_299091986,S1_299102774
HKW	2	3196774	3196779	0.006	2	S2_3196774,S2_3196779
HKW	2	3421663	3423908	2.246	2	S2_3421663,S2_3423908
HKW	2	6692546	6693053	0.508	4	S2_6692546,S2_6692955,S2_6693006,S2_6693053
HKW	2	23486484	23562091	75.608	4	S2_23486484,S2_23557776,S2_23562075,S2_23562091
HKW	2	25983958	26001237	17.28	2	S2_25983958,S2_26001237
HKW	2	27822529	27822749	0.221	2	S2_27822529,S2_27822749
HKW	2	28040486	28040487	0.002	2	S2_28040486,S2_28040487
HKW	2	29817154	29828193	11.04	5	S2_29817154,S2_29817445,S2_29818252,S2_29826936,S2_29828193
HKW	2	30053513	30055581	2.069	7	S2_30053513,S2_30054505,S2_30054584,S2_30055226,S2_30055411,S2_30055533,S2_30055581
HKW	2	30463528	30484239	20.712	31	S2_30463528,S2_30463575,S2_30463982,S2_30463992,S2_30464024,S2_30464081,S2_30464095,S2_30464106,S2_30466970,S2_30467000,S2_30467240,S2_30467267,S2_30467343,S2_30467344,S2_30467477,S2_30467478,S2_30467528,S2_30467546,S2_30467552,S2_30467553,S2_30482520,S2_30482538,S2_30482549,S2_30482564,S2_30482583,S2_30482768,S2_30482849,S2_30482851,S2_30482855,S2_30484067,S2_30484239
HKW	2	36869448	37042001	172.554	5	S2_36869448,S2_37020901,S2_37038576,S2_37038613,S2_37042001
HKW	2	37165099	37360324	195.226	13	S2_37165099,S2_37176319,S2_37177763,S2_37192737,S2_37195309,S2_37303137,S2_37306041,S2_37309194,S2_37309253,S2_37312177,S2_37312853,S2_37319599,S2_37360324
HKW	2	48397177	48397271	0.095	2	S2_48397177,S2_48397271
HKW	2	103538538	103548341	9.804	3	S2_103538538,S2_103543185,S2_103548341
HKW	2	104045690	104060060	14.371	2	S2_104045690,S2_104060060
HKW	2	111239894	111248909	9.016	2	S2_111239894,S2_111248909
HKW	2	139363871	139373988	10.118	2	S2_139363871,S2_139373988
HKW	2	139448842	139620747	171.906	9	S2_139448842,S2_139462915,S2_139465721,S2_139478555,S2_139595607,S2_139595740,S2_139609921,S2_139613158,S2_139620747
HKW	2	140324575	140333546	8.972	2	S2_140324575,S2_140333546
HKW	2	141960111	141972149	12.039	2	S2_141960111,S2_141972149
HKW	2	169719312	169818870	99.559	7	S2_169719312,S2_169719328,S2_169733038,S2_169733168,S2_169733243,S2_169735519,S2_169818870
HKW	2	169951636	170147552	195.917	5	S2_169951636,S2_169988280,S2_170005826,S2_170147538,S2_170147552
HKW	2	170447354	170636548	189.195	10	S2_170447354,S2_170470959,S2_170472228,S2_170541491,S2_170604049,S2_170604079,S2_170626432,S2_170626509,S2_170626734,S2_170636548
HKW	2	170805951	170806666	0.716	2	S2_170805951,S2_170806666
HKW	2	172773857	172785248	11.392	2	S2_172773857,S2_172785248
HKW	2	173746491	173882763	136.273	4	S2_173746491,S2_173748703,S2_173749800,S2_173882763
HKW	2	173967539	174134870	167.332	8	S2_173967539,S2_174014626,S2_174014693,S2_174014847,S2_174014849,S2_174014861,S2_174020588,S2_174134870
HKW	2	180228053	180257546	29.494	10	S2_180228053,S2_180228098,S2_180228178,S2_180228186,S2_180229694,S2_180229941,S2_180230683,S2_180230807,S2_180231220,S2_180257546
HKW	2	180728253	180729690	1.438	4	S2_180728253,S2_180728344,S2_180728443,S2_180729690
HKW	2	180920178	180967051	46.874	5	S2_180920178,S2_180920311,S2_180920314,S2_180966360,S2_180967051
HKW	2	181065867	181103786	37.92	11	S2_181065867,S2_181065886,S2_181065966,S2_181065972,S2_181066455,S2_181069034,S2_181069803,S2_181069973,S2_181069983,S2_181103692,S2_181103786
HKW	2	181386542	181387967	1.426	2	S2_181386542,S2_181387967
HKW	2	181698907	181875372	176.466	7	S2_181698907,S2_181731445,S2_181841162,S2_181841170,S2_181872437,S2_181872749,S2_181875372
HKW	2	181908582	181908723	0.142	2	S2_181908582,S2_181908723
HKW	2	182182416	182184766	2.351	2	S2_182182416,S2_182184766
HKW	2	182563878	182714619	150.742	8	S2_182563878,S2_182616369,S2_182616883,S2_182617195,S2_182620013,S2_182625041,S2_182651572,S2_182714619
HKW	2	182759296	182831326	72.031	5	S2_182759296,S2_182759455,S2_182759871,S2_182762784,S2_182831326
HKW	2	182833637	182855112	21.476	10	S2_182833637,S2_182833819,S2_182854875,S2_182854882,S2_182854985,S2_182854987,S2_182855038,S2_182855046,S2_182855058,S2_182855112
HKW	2	183063181	183082225	19.045	2	S2_183063181,S2_183082225
HKW	2	183180904	183364265	183.362	6	S2_183180904,S2_183316386,S2_183318255,S2_183318291,S2_183364141,S2_183364265
HKW	2	183442031	183499231	57.201	4	S2_183442031,S2_183442040,S2_183447345,S2_183499231
HKW	2	183563846	183698374	134.529	5	S2_183563846,S2_183698101,S2_183698154,S2_183698203,S2_183698374
HKW	2	194256273	194256303	0.031	2	S2_194256273,S2_194256303
HKW	2	211765076	211765174	0.099	6	S2_211765076,S2_211765089,S2_211765101,S2_211765105,S2_211765120,S2_211765174
HKW	2	213815428	213827084	11.657	2	S2_213815428,S2_213827084
HKW	2	213901078	214008760	107.683	4	S2_213901078,S2_213901112,S2_213902349,S2_214008760
HKW	2	223385319	223386408	1.09	2	S2_223385319,S2_223386408
HKW	2	223471831	223471866	0.036	2	S2_223471831,S2_223471866
HKW	2	231802735	231803188	0.454	2	S2_231802735,S2_231803188
HKW	3	808458	808816	0.359	4	S3_808458,S3_808624,S3_808809,S3_808816
HKW	3	7184795	7377472	192.678	8	S3_7184795,S3_7184859,S3_7304833,S3_7376192,S3_7376968,S3_7377026,S3_7377058,S3_7377472
HKW	3	7400975	7527077	126.103	9	S3_7400975,S3_7480357,S3_7519397,S3_7519447,S3_7521593,S3_7522577,S3_7522580,S3_7526788,S3_7527077
HKW	3	7987864	8107152	119.289	6	S3_7987864,S3_7987977,S3_8044737,S3_8050855,S3_8051157,S3_8107152
HKW	3	8560803	8643600	82.798	7	S3_8560803,S3_8561082,S3_8561262,S3_8561295,S3_8561410,S3_8561986,S3_8643600
HKW	3	9469114	9469246	0.133	2	S3_9469114,S3_9469246
HKW	3	30388428	30518753	130.326	6	S3_30388428,S3_30430831,S3_30443933,S3_30460231,S3_30474456,S3_30518753
HKW	3	31078078	31078790	0.713	6	S3_31078078,S3_31078079,S3_31078454,S3_31078464,S3_31078782,S3_31078790
HKW	3	34385229	34551324	166.096	8	S3_34385229,S3_34549721,S3_34549735,S3_34549776,S3_34551160,S3_34551173,S3_34551319,S3_34551324
HKW	3	34551854	34731256	179.403	17	S3_34551854,S3_34552102,S3_34552610,S3_34560674,S3_34625283,S3_34625503,S3_34627293,S3_34643643,S3_34643759,S3_34646561,S3_34646683,S3_34649330,S3_34650392,S3_34651023,S3_34652520,S3_34731236,S3_34731256
HKW	3	36900067	36900084	0.018	2	S3_36900067,S3_36900084
HKW	3	51122722	51124147	1.426	2	S3_51122722,S3_51124147
HKW	3	171999471	172144317	144.847	18	S3_171999471,S3_172003403,S3_172033995,S3_172077552,S3_172078414,S3_172081810,S3_172082342,S3_172082450,S3_172082593,S3_172083456,S3_172084932,S3_172084943,S3_172084969,S3_172085765,S3_172085771,S3_172086270,S3_172101760,S3_172144317
HKW	3	173522322	173522378	0.057	2	S3_173522322,S3_173522378
HKW	3	184592719	184597585	4.867	9	S3_184592719,S3_184592733,S3_184592783,S3_184592985,S3_184593265,S3_184593392,S3_184593498,S3_184593541,S3_184597585
HKW	3	184662604	184662636	0.033	2	S3_184662604,S3_184662636
HKW	3	198592882	198618539	25.658	3	S3_198592882,S3_198618525,S3_198618539
HKW	3	205435771	205626621	190.851	27	S3_205435771,S3_205474186,S3_205506525,S3_205507036,S3_205507561,S3_205522396,S3_205542244,S3_205560788,S3_205574466,S3_205574548,S3_205577291,S3_205577380,S3_205577408,S3_205577469,S3_205578021,S3_205578728,S3_205578732,S3_205579800,S3_205580987,S3_205588087,S3_205588120,S3_205588121,S3_205588155,S3_205588307,S3_205588374,S3_205588406,S3_205626621
HKW	3	205640558	205646833	6.276	6	S3_205640558,S3_205640895,S3_205641116,S3_205643576,S3_205645515,S3_205646833
HKW	3	207621766	207690524	68.759	5	S3_207621766,S3_207622202,S3_207690480,S3_207690493,S3_207690524
HKW	3	207727070	207730102	3.033	4	S3_207727070,S3_207727776,S3_207730091,S3_207730102
HKW	3	207770393	207770542	0.15	2	S3_207770393,S3_207770542
HKW	3	217332465	217465819	133.355	5	S3_217332465,S3_217332484,S3_217463290,S3_217463544,S3_217465819
HKW	3	217853233	218049452	196.22	9	S3_217853233,S3_217853811,S3_217854124,S3_217867076,S3_217952920,S3_218007764,S3_218009476,S3_218043238,S3_218049452
HKW	3	218228112	218237102	8.991	4	S3_218228112,S3_218228154,S3_218228212,S3_218237102
HKW	3	218477951	218668504	190.554	7	S3_218477951,S3_218478034,S3_218478372,S3_218478428,S3_218478479,S3_218478613,S3_218668504
HKW	3	218668826	218669728	0.903	3	S3_218668826,S3_218669446,S3_218669728
HKW	3	219032294	219032302	0.009	2	S3_219032294,S3_219032302
HKW	3	219092612	219137354	44.743	11	S3_219092612,S3_219094419,S3_219135537,S3_219136481,S3_219136929,S3_219137023,S3_219137065,S3_219137111,S3_219137116,S3_219137127,S3_219137354
HKW	3	219137506	219137565	0.06	2	S3_219137506,S3_219137565
HKW	3	219137584	219144199	6.616	10	S3_219137584,S3_219137700,S3_219137721,S3_219137751,S3_219140050,S3_219140788,S3_219141226,S3_219141315,S3_219143462,S3_219144199
HKW	3	219197262	219359346	162.085	23	S3_219197262,S3_219234265,S3_219234840,S3_219235062,S3_219235156,S3_219235175,S3_219236002,S3_219236035,S3_219236475,S3_219236540,S3_219236541,S3_219236562,S3_219261680,S3_219261686,S3_219261858,S3_219265882,S3_219266469,S3_219266508,S3_219266620,S3_219352489,S3_219355329,S3_219356670,S3_219359346
HKW	3	219363796	219363919	0.124	2	S3_219363796,S3_219363919
HKW	3	219382901	219383055	0.155	2	S3_219382901,S3_219383055
HKW	3	219393414	219449207	55.794	4	S3_219393414,S3_219449153,S3_219449160,S3_219449207
HKW	3	219449241	219449346	0.106	3	S3_219449241,S3_219449307,S3_219449346
HKW	3	219560021	219692500	132.48	8	S3_219560021,S3_219572043,S3_219572125,S3_219572236,S3_219572297,S3_219572453,S3_219572546,S3_219692500
HKW	3	219695868	219711429	15.562	7	S3_219695868,S3_219697329,S3_219697358,S3_219698637,S3_219698640,S3_219699025,S3_219711429
HKW	3	219823533	219823638	0.106	2	S3_219823533,S3_219823638
HKW	3	219869533	219870299	0.767	3	S3_219869533,S3_219870205,S3_219870299
HKW	3	219913926	219991224	77.299	7	S3_219913926,S3_219914002,S3_219914056,S3_219915580,S3_219989090,S3_219991183,S3_219991224
HKW	3	220051820	220051823	0.004	2	S3_220051820,S3_220051823
HKW	3	220227161	220227163	0.003	2	S3_220227161,S3_220227163
HKW	3	220335807	220486683	150.877	25	S3_220335807,S3_220335951,S3_220427696,S3_220428934,S3_220429263,S3_220431231,S3_220431429,S3_220431488,S3_220431769,S3_220433459,S3_220433499,S3_220433560,S3_220473391,S3_220474140,S3_220474954,S3_220475175,S3_220477804,S3_220478646,S3_220478883,S3_220478977,S3_220479501,S3_220481422,S3_220481457,S3_220486600,S3_220486683
HKW	3	220487851	220559512	71.662	6	S3_220487851,S3_220487946,S3_220488758,S3_220488829,S3_220540698,S3_220559512
HKW	3	220579060	220592495	13.436	3	S3_220579060,S3_220592394,S3_220592495
HKW	3	220592637	220593043	0.407	5	S3_220592637,S3_220592643,S3_220592649,S3_220592982,S3_220593043
HKW	3	220783110	220803193	20.084	23	S3_220783110,S3_220784697,S3_220784799,S3_220785178,S3_220785247,S3_220798135,S3_220798456,S3_220798816,S3_220798991,S3_220799008,S3_220799046,S3_220799157,S3_220799202,S3_220799408,S3_220799494,S3_220799506,S3_220799545,S3_220799856,S3_220799898,S3_220802351,S3_220802724,S3_220802795,S3_220803193
HKW	4	173809875	173816689	6.815	2	S4_173809875,S4_173816689
HKW	4	174304762	174313402	8.641	7	S4_174304762,S4_174310679,S4_174311068,S4_174311175,S4_174311191,S4_174311209,S4_174313402
HKW	4	175672997	175743515	70.519	5	S4_175672997,S4_175741869,S4_175741914,S4_175741962,S4_175743515
HKW	4	189578869	189578905	0.037	2	S4_189578869,S4_189578905
HKW	4	189610940	189611983	1.044	2	S4_189610940,S4_189611983
HKW	4	190119829	190119864	0.036	2	S4_190119829,S4_190119864
HKW	4	195596573	195599720	3.148	2	S4_195596573,S4_195599720
HKW	4	219029733	219112410	82.678	5	S4_219029733,S4_219029738,S4_219029746,S4_219029760,S4_219112410
HKW	4	243464922	243465123	0.202	2	S4_243464922,S4_243465123
HKW	5	4092603	4092604	0.002	2	S5_4092603,S5_4092604
HKW	5	11966912	11968085	1.174	3	S5_11966912,S5_11967021,S5_11968085
HKW	5	22665181	22665843	0.663	2	S5_22665181,S5_22665843
HKW	5	31724150	31724317	0.168	4	S5_31724150,S5_31724223,S5_31724252,S5_31724317
HKW	5	62351111	62355890	4.78	3	S5_62351111,S5_62355869,S5_62355890
HKW	5	62906397	62906984	0.588	2	S5_62906397,S5_62906984
HKW	5	63620766	63623446	2.681	2	S5_63620766,S5_63623446
HKW	5	68604059	68604060	0.002	2	S5_68604059,S5_68604060
HKW	5	88977109	89050054	72.946	8	S5_88977109,S5_88984167,S5_88990048,S5_89011676,S5_89050016,S5_89050022,S5_89050040,S5_89050054
HKW	5	93698813	93710321	11.509	7	S5_93698813,S5_93702521,S5_93706302,S5_93706551,S5_93706566,S5_93709346,S5_93710321
HKW	5	93811300	93952321	141.022	16	S5_93811300,S5_93814895,S5_93929556,S5_93932926,S5_93932956,S5_93935401,S5_93937159,S5_93938188,S5_93938784,S5_93945839,S5_93948852,S5_93950073,S5_93950091,S5_93950298,S5_93950735,S5_93952321
HKW	5	94030942	94167590	136.649	5	S5_94030942,S5_94030951,S5_94031309,S5_94031370,S5_94167590
HKW	5	104227063	104241555	14.493	2	S5_104227063,S5_104241555
HKW	5	104489961	104498254	8.294	2	S5_104489961,S5_104498254
HKW	5	104976772	105132964	156.193	6	S5_104976772,S5_104996619,S5_105064175,S5_105075111,S5_105075155,S5_105132964
HKW	5	105468478	105537647	69.17	5	S5_105468478,S5_105473217,S5_105491469,S5_105491985,S5_105537647
HKW	5	105788017	105984657	196.641	4	S5_105788017,S5_105836802,S5_105984439,S5_105984657
HKW	5	106316171	106337787	21.617	3	S5_106316171,S5_106319110,S5_106337787
HKW	5	107216542	107216543	0.002	2	S5_107216542,S5_107216543
HKW	5	107537049	107725595	188.547	7	S5_107537049,S5_107538351,S5_107558899,S5_107571514,S5_107642561,S5_107725558,S5_107725595
HKW	5	107888543	108083850	195.308	10	S5_107888543,S5_107942306,S5_107952704,S5_107953174,S5_107956328,S5_107965571,S5_108026880,S5_108061829,S5_108072993,S5_108083850
HKW	5	108095850	108244980	149.131	7	S5_108095850,S5_108098218,S5_108110578,S5_108167707,S5_108197687,S5_108229954,S5_108244980
HKW	5	108729119	108779939	50.821	7	S5_108729119,S5_108729634,S5_108759107,S5_108767138,S5_108767145,S5_108779913,S5_108779939
HKW	5	108902764	109100714	197.951	5	S5_108902764,S5_109100307,S5_109100454,S5_109100548,S5_109100714
HKW	5	109232628	109431497	198.87	18	S5_109232628,S5_109234742,S5_109237449,S5_109237610,S5_109239337,S5_109305005,S5_109310023,S5_109332438,S5_109332461,S5_109332496,S5_109332497,S5_109332761,S5_109387795,S5_109389217,S5_109413858,S5_109420953,S5_109422368,S5_109431497
HKW	5	109444771	109446179	1.409	2	S5_109444771,S5_109446179
HKW	5	109569034	109762551	193.518	9	S5_109569034,S5_109569135,S5_109569158,S5_109608915,S5_109715025,S5_109725570,S5_109732758,S5_109756570,S5_109762551
HKW	5	109797667	109997410	199.744	8	S5_109797667,S5_109798192,S5_109902785,S5_109903242,S5_109908870,S5_109931817,S5_109932211,S5_109997410
HKW	5	110075204	110174235	99.032	6	S5_110075204,S5_110092109,S5_110092189,S5_110095087,S5_110095367,S5_110174235
HKW	5	110305175	110503583	198.409	8	S5_110305175,S5_110306330,S5_110349210,S5_110349258,S5_110386807,S5_110492518,S5_110503338,S5_110503583
HKW	5	110510864	110512183	1.32	2	S5_110510864,S5_110512183
HKW	5	110543129	110738904	195.776	15	S5_110543129,S5_110543179,S5_110563506,S5_110563551,S5_110564106,S5_110602652,S5_110602699,S5_110606237,S5_110606617,S5_110606622,S5_110608456,S5_110613291,S5_110614087,S5_110657809,S5_110738904
HKW	5	110752529	110754220	1.692	2	S5_110752529,S5_110754220
HKW	5	110758105	110957722	199.618	7	S5_110758105,S5_110758156,S5_110767026,S5_110771525,S5_110772913,S5_110851945,S5_110957722
HKW	5	110968640	111139795	171.156	7	S5_110968640,S5_110988141,S5_110990675,S5_111096499,S5_111135696,S5_111138369,S5_111139795
HKW	5	111458004	111460827	2.824	2	S5_111458004,S5_111460827
HKW	5	132609041	132641835	32.795	4	S5_132609041,S5_132640527,S5_132641833,S5_132641835
HKW	5	136590746	136590748	0.003	2	S5_136590746,S5_136590748
HKW	5	136924212	136924232	0.021	2	S5_136924212,S5_136924232
HKW	5	141697804	141870583	172.78	9	S5_141697804,S5_141698060,S5_141755219,S5_141853794,S5_141853797,S5_141853798,S5_141857661,S5_141859885,S5_141870583
HKW	5	141989115	142004667	15.553	6	S5_141989115,S5_141989135,S5_142002384,S5_142002661,S5_142004596,S5_142004667
HKW	5	142109632	142118962	9.331	2	S5_142109632,S5_142118962
HKW	5	170192089	170211600	19.512	4	S5_170192089,S5_170199377,S5_170204952,S5_170211600
HKW	5	178631649	178631925	0.277	4	S5_178631649,S5_178631707,S5_178631780,S5_178631925
HKW	5	188159293	188159330	0.038	4	S5_188159293,S5_188159304,S5_188159315,S5_188159330
HKW	5	189149832	189151459	1.628	4	S5_189149832,S5_189150505,S5_189151020,S5_189151459
HKW	5	189399420	189581066	181.647	44	S5_189399420,S5_189399500,S5_189412951,S5_189419077,S5_189419082,S5_189427047,S5_189429517,S5_189430247,S5_189431505,S5_189431864,S5_189432154,S5_189432255,S5_189432358,S5_189432361,S5_189433787,S5_189434478,S5_189435007,S5_189435562,S5_189435619,S5_189436218,S5_189438564,S5_189439229,S5_189439650,S5_189442320,S5_189447974,S5_189449538,S5_189456272,S5_189458331,S5_189478897,S5_189513708,S5_189530…
HKW	5	189599612	189797139	197.528	13	S5_189599612,S5_189599781,S5_189664333,S5_189664513,S5_189664515,S5_189667452,S5_189667695,S5_189683589,S5_189685503,S5_189734214,S5_189783089,S5_189795014,S5_189797139
HKW	5	189812792	189896297	83.506	15	S5_189812792,S5_189813813,S5_189813988,S5_189819868,S5_189829986,S5_189830165,S5_189832285,S5_189878709,S5_189878762,S5_189889868,S5_189891450,S5_189891585,S5_189891950,S5_189895248,S5_189896297
HKW	5	189897119	190096423	199.305	14	S5_189897119,S5_189898247,S5_189898996,S5_189900219,S5_189900516,S5_189901670,S5_189905594,S5_189907497,S5_189987942,S5_190028979,S5_190039536,S5_190061345,S5_190061367,S5_190096423
HKW	5	190099278	190099501	0.224	3	S5_190099278,S5_190099369,S5_190099501
HKW	5	191751965	191752057	0.093	2	S5_191751965,S5_191752057
HKW	5	192003636	192003979	0.344	2	S5_192003636,S5_192003979
HKW	5	193717214	193729898	12.685	3	S5_193717214,S5_193717218,S5_193729898
HKW	5	193957641	193962535	4.895	5	S5_193957641,S5_193957962,S5_193958096,S5_193962482,S5_193962535
HKW	5	197521049	197521050	0.002	2	S5_197521049,S5_197521050
HKW	5	209533625	209538132	4.508	3	S5_209533625,S5_209537795,S5_209538132
HKW	5	213846625	213852940	6.316	2	S5_213846625,S5_213852940
HKW	5	214045329	214045374	0.046	2	S5_214045329,S5_214045374
HKW	5	214808261	214808543	0.283	2	S5_214808261,S5_214808543
HKW	5	215392183	215392245	0.063	5	S5_215392183,S5_215392184,S5_215392190,S5_215392239,S5_215392245
HKW	5	221690753	221714400	23.648	3	S5_221690753,S5_221700178,S5_221714400
HKW	6	32150535	32150550	0.016	3	S6_32150535,S6_32150536,S6_32150550
HKW	6	40030088	40030107	0.02	2	S6_40030088,S6_40030107
HKW	6	93467922	93483131	15.21	4	S6_93467922,S6_93474041,S6_93479587,S6_93483131
HKW	6	106708821	106718674	9.854	2	S6_106708821,S6_106718674
HKW	6	118968753	118971041	2.289	2	S6_118968753,S6_118971041
HKW	6	136600476	136633776	33.301	4	S6_136600476,S6_136611980,S6_136613927,S6_136633776
HKW	6	137025340	137025415	0.076	2	S6_137025340,S6_137025415
HKW	6	137110719	137278522	167.804	22	S6_137110719,S6_137204109,S6_137241593,S6_137241993,S6_137254649,S6_137254723,S6_137254886,S6_137254902,S6_137254944,S6_137255401,S6_137255506,S6_137255845,S6_137255879,S6_137255881,S6_137255890,S6_137256003,S6_137256432,S6_137256571,S6_137256787,S6_137256817,S6_137256822,S6_137278522
HKW	6	138057757	138082487	24.731	3	S6_138057757,S6_138057758,S6_138082487
HKW	6	138524036	138676747	152.712	5	S6_138524036,S6_138543657,S6_138543747,S6_138544006,S6_138676747
HKW	6	139168721	139169185	0.465	2	S6_139168721,S6_139169185
HKW	6	139170605	139369553	198.949	6	S6_139170605,S6_139180212,S6_139180227,S6_139207980,S6_139342395,S6_139369553
HKW	6	139490689	139606547	115.859	6	S6_139490689,S6_139553653,S6_139573966,S6_139580453,S6_139603741,S6_139606547
HKW	6	141259454	141259472	0.019	2	S6_141259454,S6_141259472
HKW	6	141665438	141665477	0.04	2	S6_141665438,S6_141665477
HKW	6	142324685	142324939	0.255	2	S6_142324685,S6_142324939
HKW	6	152895363	152901158	5.796	9	S6_152895363,S6_152895427,S6_152895433,S6_152895911,S6_152900917,S6_152900956,S6_152900969,S6_152901121,S6_152901158
HKW	6	154796620	154796621	0.002	2	S6_154796620,S6_154796621
HKW	6	158357726	158359161	1.436	4	S6_158357726,S6_158358201,S6_158358860,S6_158359161
HKW	6	158366023	158498531	132.509	8	S6_158366023,S6_158366151,S6_158366349,S6_158366774,S6_158498231,S6_158498396,S6_158498500,S6_158498531
HKW	6	158498712	158498777	0.066	3	S6_158498712,S6_158498720,S6_158498777
HKW	6	158498789	158500193	1.405	4	S6_158498789,S6_158498910,S6_158498963,S6_158500193
HKW	6	160420496	160420524	0.029	2	S6_160420496,S6_160420524
HKW	6	160675867	160675868	0.002	2	S6_160675867,S6_160675868
HKW	6	160990363	160990971	0.609	4	S6_160990363,S6_160990379,S6_160990407,S6_160990971
HKW	6	160993207	161003054	9.848	3	S6_160993207,S6_160993214,S6_161003054
HKW	6	161118768	161121913	3.146	3	S6_161118768,S6_161120191,S6_161121913
HKW	7	36630695	36822013	191.319	11	S7_36630695,S7_36650712,S7_36650716,S7_36695530,S7_36729411,S7_36733739,S7_36734458,S7_36736531,S7_36736546,S7_36736802,S7_36822013
HKW	7	37512021	37524373	12.353	3	S7_37512021,S7_37519275,S7_37524373
HKW	7	41692597	41692707	0.111	2	S7_41692597,S7_41692707
HKW	7	42574717	42626156	51.44	5	S7_42574717,S7_42622482,S7_42622489,S7_42622508,S7_42626156
HKW	7	78701727	78701789	0.063	2	S7_78701727,S7_78701789
HKW	7	108562674	108620851	58.178	4	S7_108562674,S7_108607375,S7_108607402,S7_108620851
HKW	7	120921467	120922037	0.571	2	S7_120921467,S7_120922037
HKW	7	126717840	126865901	148.062	4	S7_126717840,S7_126746237,S7_126865274,S7_126865901
HKW	7	126953695	127118114	164.42	26	S7_126953695,S7_126954176,S7_126999941,S7_127015522,S7_127020188,S7_127020938,S7_127053673,S7_127069779,S7_127071287,S7_127085835,S7_127087539,S7_127087575,S7_127088713,S7_127089436,S7_127093925,S7_127093928,S7_127095393,S7_127098168,S7_127098521,S7_127100886,S7_127104606,S7_127110673,S7_127114299,S7_127114793,S7_127115876,S7_127118114
HKW	7	127121097	127319380	198.284	30	S7_127121097,S7_127121469,S7_127134424,S7_127135096,S7_127135145,S7_127138347,S7_127143919,S7_127148641,S7_127148807,S7_127148825,S7_127157188,S7_127158696,S7_127162632,S7_127162795,S7_127163025,S7_127169231,S7_127169241,S7_127169849,S7_127170782,S7_127173953,S7_127195762,S7_127195797,S7_127196411,S7_127216015,S7_127216869,S7_127216889,S7_127216975,S7_127238280,S7_127262715,S7_127319380
HKW	7	127341071	127403377	62.307	11	S7_127341071,S7_127341073,S7_127341478,S7_127341518,S7_127380144,S7_127380412,S7_127380601,S7_127402045,S7_127402078,S7_127402727,S7_127403377
HKW	7	146277635	146277647	0.013	2	S7_146277635,S7_146277647
HKW	7	147040967	147132476	91.51	18	S7_147040967,S7_147044124,S7_147045015,S7_147046181,S7_147106560,S7_147106618,S7_147106812,S7_147107817,S7_147107823,S7_147111031,S7_147111043,S7_147111051,S7_147111817,S7_147116724,S7_147116732,S7_147116763,S7_147116905,S7_147132476
HKW	7	147440112	147442972	2.861	8	S7_147440112,S7_147440190,S7_147440770,S7_147442497,S7_147442741,S7_147442777,S7_147442788,S7_147442972
HKW	7	147443067	147643052	199.986	28	S7_147443067,S7_147443510,S7_147443767,S7_147443873,S7_147444129,S7_147444144,S7_147444665,S7_147444678,S7_147444859,S7_147511643,S7_147511791,S7_147512567,S7_147512832,S7_147512833,S7_147596086,S7_147597845,S7_147599564,S7_147617715,S7_147617991,S7_147618026,S7_147618710,S7_147618751,S7_147629642,S7_147629680,S7_147632898,S7_147633243,S7_147642975,S7_147643052
HKW	7	147804742	147807066	2.325	2	S7_147804742,S7_147807066
HKW	7	160761725	160761829	0.105	2	S7_160761725,S7_160761829
HKW	7	181411740	181605554	193.815	13	S7_181411740,S7_181435179,S7_181462034,S7_181462040,S7_181462075,S7_181462106,S7_181541442,S7_181594170,S7_181595529,S7_181598554,S7_181599218,S7_181605370,S7_181605554
HKW	7	181908031	181995237	87.207	6	S7_181908031,S7_181984386,S7_181990661,S7_181993745,S7_181995233,S7_181995237
HKW	7	182130735	182322230	191.496	16	S7_182130735,S7_182157760,S7_182157761,S7_182157787,S7_182157856,S7_182157875,S7_182157925,S7_182160410,S7_182166387,S7_182245069,S7_182245463,S7_182246837,S7_182285854,S7_182286654,S7_182322104,S7_182322230
HKW	7	182342599	182345072	2.474	3	S7_182342599,S7_182343147,S7_182345072
HKW	8	6327255	6387515	60.261	6	S8_6327255,S8_6367456,S8_6368304,S8_6368467,S8_6377141,S8_6387515
HKW	8	8097388	8231892	134.505	5	S8_8097388,S8_8206997,S8_8207030,S8_8207124,S8_8231892
HKW	8	8329351	8335386	6.036	2	S8_8329351,S8_8335386
HKW	8	11644708	11667370	22.663	5	S8_11644708,S8_11644728,S8_11644859,S8_11667165,S8_11667370
HKW	8	21392302	21392339	0.038	2	S8_21392302,S8_21392339
HKW	8	23383164	23386597	3.434	2	S8_23383164,S8_23386597
HKW	8	37516424	37520959	4.536	3	S8_37516424,S8_37516788,S8_37520959
HKW	8	38394895	38439906	45.012	6	S8_38394895,S8_38394978,S8_38395203,S8_38395305,S8_38395777,S8_38439906
HKW	8	63178150	63259497	81.348	12	S8_63178150,S8_63187551,S8_63187689,S8_63187714,S8_63191062,S8_63238205,S8_63238480,S8_63238772,S8_63239592,S8_63257413,S8_63259144,S8_63259497
HKW	8	75407432	75407443	0.012	2	S8_75407432,S8_75407443
HKW	8	80443871	80478358	34.488	4	S8_80443871,S8_80478040,S8_80478220,S8_80478358
HKW	8	80764542	80932109	167.568	8	S8_80764542,S8_80768482,S8_80768568,S8_80768585,S8_80849017,S8_80849720,S8_80853584,S8_80932109
HKW	8	81031315	81133230	101.916	7	S8_81031315,S8_81031321,S8_81046819,S8_81046871,S8_81058534,S8_81126022,S8_81133230
HKW	8	81245258	81434023	188.766	5	S8_81245258,S8_81398117,S8_81398261,S8_81433973,S8_81434023
HKW	8	81477612	81478144	0.533	6	S8_81477612,S8_81477849,S8_81477921,S8_81477950,S8_81478002,S8_81478144
HKW	8	90597553	90692515	94.963	14	S8_90597553,S8_90598576,S8_90598596,S8_90598599,S8_90598600,S8_90598684,S8_90600107,S8_90600204,S8_90600251,S8_90600306,S8_90600315,S8_90600329,S8_90602800,S8_90692515
HKW	8	98651493	98776919	125.427	15	S8_98651493,S8_98699821,S8_98709998,S8_98723563,S8_98734310,S8_98735206,S8_98735361,S8_98738268,S8_98741281,S8_98743679,S8_98765372,S8_98770918,S8_98770919,S8_98776894,S8_98776919
HKW	8	98818278	98829083	10.806	4	S8_98818278,S8_98822868,S8_98824818,S8_98829083
HKW	8	105267608	105268466	0.859	3	S8_105267608,S8_105268220,S8_105268466
HKW	8	122517356	122544215	26.86	3	S8_122517356,S8_122544212,S8_122544215
HKW	8	126467571	126484778	17.208	2	S8_126467571,S8_126484778
HKW	8	140113186	140115246	2.061	3	S8_140113186,S8_140113229,S8_140115246
HKW	8	140400787	140548333	147.547	6	S8_140400787,S8_140400805,S8_140507162,S8_140545110,S8_140545420,S8_140548333
HKW	8	140977216	141113568	136.353	12	S8_140977216,S8_140978385,S8_140980266,S8_140989217,S8_140989239,S8_140998976,S8_141032775,S8_141032819,S8_141044563,S8_141113196,S8_141113351,S8_141113568
HKW	8	149075663	149084479	8.817	2	S8_149075663,S8_149084479
HKW	8	152941797	152941805	0.009	2	S8_152941797,S8_152941805
HKW	8	152942936	152945211	2.276	3	S8_152942936,S8_152944790,S8_152945211
HKW	8	157272618	157275428	2.811	3	S8_157272618,S8_157272664,S8_157275428
HKW	8	160818527	161017714	199.188	7	S8_160818527,S8_160818786,S8_160818871,S8_160821994,S8_160822527,S8_161011849,S8_161017714
HKW	8	161669777	161671876	2.1	4	S8_161669777,S8_161671734,S8_161671861,S8_161671876
HKW	8	163930378	163932831	2.454	2	S8_163930378,S8_163932831
HKW	8	175072054	175072119	0.066	3	S8_175072054,S8_175072115,S8_175072119
HKW	9	1353384	1460197	106.814	15	S9_1353384,S9_1368239,S9_1368404,S9_1369820,S9_1372813,S9_1374730,S9_1374754,S9_1384325,S9_1385603,S9_1408554,S9_1408721,S9_1408734,S9_1408812,S9_1455570,S9_1460197
HKW	9	2548794	2599387	50.594	5	S9_2548794,S9_2599121,S9_2599160,S9_2599379,S9_2599387
HKW	9	20383819	20383828	0.01	2	S9_20383819,S9_20383828
HKW	9	73462216	73603507	141.292	5	S9_73462216,S9_73508024,S9_73513798,S9_73513807,S9_73603507
HKW	9	102506652	102515251	8.6	2	S9_102506652,S9_102515251
HKW	9	104739320	104863145	123.826	22	S9_104739320,S9_104741256,S9_104742499,S9_104742512,S9_104742657,S9_104742711,S9_104743210,S9_104743280,S9_104776651,S9_104789714,S9_104789973,S9_104789977,S9_104797304,S9_104797863,S9_104855371,S9_104855586,S9_104855901,S9_104856277,S9_104856278,S9_104856401,S9_104856412,S9_104863145
HKW	9	121322631	121347375	24.745	6	S9_121322631,S9_121322639,S9_121322683,S9_121322689,S9_121323181,S9_121347375
HKW	9	128472832	128473615	0.784	6	S9_128472832,S9_128472883,S9_128473321,S9_128473492,S9_128473524,S9_128473615
HKW	9	140906744	140907785	1.042	3	S9_140906744,S9_140907747,S9_140907785
HKW	9	140961215	140964444	3.23	2	S9_140961215,S9_140964444
HKW	9	142120938	142134097	13.16	3	S9_142120938,S9_142134026,S9_142134097
HKW	9	149060169	149094139	33.971	7	S9_149060169,S9_149065838,S9_149065842,S9_149066051,S9_149066907,S9_149067970,S9_149094139
HKW	9	149397032	149397614	0.583	2	S9_149397032,S9_149397614
HKW	9	149449637	149450740	1.104	2	S9_149449637,S9_149450740
HKW	9	149452002	149614695	162.694	14	S9_149452002,S9_149460885,S9_149607727,S9_149607729,S9_149607741,S9_149607746,S9_149607773,S9_149607812,S9_149608898,S9_149608899,S9_149612519,S9_149613265,S9_149613567,S9_149614695
HKW	9	149619009	149619475	0.467	2	S9_149619009,S9_149619475
HKW	9	150197028	150261233	64.206	7	S9_150197028,S9_150197031,S9_150197513,S9_150198631,S9_150200969,S9_150201223,S9_150261233
HKW	9	150709266	150727608	18.343	5	S9_150709266,S9_150709267,S9_150713364,S9_150714628,S9_150727608
HKW	9	150813266	150977190	163.925	12	S9_150813266,S9_150832216,S9_150868081,S9_150927635,S9_150927677,S9_150927695,S9_150927732,S9_150929674,S9_150929735,S9_150930092,S9_150930334,S9_150977190
HKW	9	151058676	151218656	159.981	10	S9_151058676,S9_151058718,S9_151065812,S9_151066021,S9_151066022,S9_151066063,S9_151066674,S9_151217752,S9_151217800,S9_151218656
HKW	9	151226973	151245312	18.34	2	S9_151226973,S9_151245312
HKW	9	151734227	151801751	67.525	5	S9_151734227,S9_151801668,S9_151801708,S9_151801729,S9_151801751
HKW	9	153888294	153888413	0.12	3	S9_153888294,S9_153888323,S9_153888413
KL	10	66188005	66188010	0.006	2	S10_66188005,S10_66188010
KL	10	95622886	95622895	0.01	2	S10_95622886,S10_95622895
KL	10	127560246	127564707	4.462	2	S10_127560246,S10_127564707
KL	10	130101620	130101655	0.036	3	S10_130101620,S10_130101649,S10_130101655
KL	10	130624320	130677267	52.948	4	S10_130624320,S10_130676980,S10_130677253,S10_130677267
KL	10	131469569	131469699	0.131	3	S10_131469569,S10_131469652,S10_131469699
KL	10	133636282	133665549	29.268	3	S10_133636282,S10_133665209,S10_133665549
KL	10	134427183	134521677	94.495	33	S10_134427183,S10_134427230,S10_134456349,S10_134456465,S10_134456513,S10_134456566,S10_134456589,S10_134457769,S10_134457883,S10_134458699,S10_134461842,S10_134461851,S10_134461877,S10_134461986,S10_134461988,S10_134462007,S10_134462017,S10_134462034,S10_134462042,S10_134462116,S10_134462549,S10_134462557,S10_134462582,S10_134462723,S10_134462760,S10_134462907,S10_134462940,S10_134463071,S10_134…
KL	10	134742122	134742226	0.105	2	S10_134742122,S10_134742226
KL	10	134818992	134819289	0.298	3	S10_134818992,S10_134819280,S10_134819289
KL	10	135148577	135149064	0.488	9	S10_135148577,S10_135148826,S10_135148846,S10_135148862,S10_135148881,S10_135148884,S10_135148897,S10_135148909,S10_135149064
KL	10	135277091	135295569	18.479	3	S10_135277091,S10_135295152,S10_135295569
KL	10	135328136	135328409	0.274	3	S10_135328136,S10_135328375,S10_135328409
KL	10	135596183	135691771	95.589	13	S10_135596183,S10_135596187,S10_135596365,S10_135596371,S10_135596388,S10_135596551,S10_135673547,S10_135674038,S10_135675442,S10_135684700,S10_135685659,S10_135687574,S10_135691771
KL	10	135742354	135816643	74.29	4	S10_135742354,S10_135816488,S10_135816546,S10_135816643
KL	10	136223960	136228252	4.293	3	S10_136223960,S10_136224107,S10_136228252
KL	10	136297268	136310228	12.961	3	S10_136297268,S10_136305504,S10_136310228
KL	10	136590127	136763883	173.757	44	S10_136590127,S10_136639506,S10_136639553,S10_136639564,S10_136639847,S10_136639913,S10_136639945,S10_136639948,S10_136639966,S10_136640033,S10_136640079,S10_136640225,S10_136640254,S10_136640433,S10_136640975,S10_136641291,S10_136641346,S10_136641495,S10_136641518,S10_136641575,S10_136641604,S10_136642012,S10_136642244,S10_136642305,S10_136642558,S10_136642560,S10_136642694,S10_136642810,S10_136…
KL	10	136799036	136800314	1.279	4	S10_136799036,S10_136799817,S10_136799832,S10_136800314
KL	10	137306261	137309241	2.981	2	S10_137306261,S10_137309241
KL	10	137309256	137309385	0.13	4	S10_137309256,S10_137309285,S10_137309382,S10_137309385
KL	10	137334783	137492667	157.885	9	S10_137334783,S10_137334798,S10_137334799,S10_137349531,S10_137379512,S10_137456522,S10_137486546,S10_137487615,S10_137492667
KL	10	138379373	138394977	15.605	2	S10_138379373,S10_138394977
KL	10	138533631	138534273	0.643	4	S10_138533631,S10_138533639,S10_138533716,S10_138534273
KL	10	138709471	138709571	0.101	2	S10_138709471,S10_138709571
KL	10	138719823	138720320	0.498	8	S10_138719823,S10_138719859,S10_138719888,S10_138719996,S10_138720003,S10_138720188,S10_138720205,S10_138720320
KL	10	138893819	138896532	2.714	6	S10_138893819,S10_138896252,S10_138896421,S10_138896431,S10_138896444,S10_138896532
KL	10	138953945	139066450	112.506	5	S10_138953945,S10_138954003,S10_138964084,S10_138967804,S10_139066450
KL	10	139326260	139326266	0.007	2	S10_139326260,S10_139326266
KL	10	139772017	139783077	11.061	2	S10_139772017,S10_139783077
KL	10	139790874	139921145	130.272	17	S10_139790874,S10_139915434,S10_139915684,S10_139916334,S10_139916336,S10_139916767,S10_139916854,S10_139916896,S10_139917880,S10_139917902,S10_139918245,S10_139918265,S10_139919110,S10_139919869,S10_139920017,S10_139920954,S10_139921145
KL	10	140867026	140995591	128.566	7	S10_140867026,S10_140867050,S10_140867220,S10_140867699,S10_140869945,S10_140885833,S10_140995591
KL	10	141446900	141447275	0.376	2	S10_141446900,S10_141447275
KL	10	141564477	141664045	99.569	11	S10_141564477,S10_141564579,S10_141650128,S10_141650485,S10_141651161,S10_141657877,S10_141659249,S10_141662798,S10_141662866,S10_141662882,S10_141664045
KL	10	143135941	143135949	0.009	2	S10_143135941,S10_143135949
KL	10	143274954	143281857	6.904	4	S10_143274954,S10_143275320,S10_143277595,S10_143281857
KL	10	145647881	145648089	0.209	2	S10_145647881,S10_145648089
KL	1	6917177	7033693	116.517	5	S1_6917177,S1_7027403,S1_7032338,S1_7032495,S1_7033693
KL	1	7076569	7079506	2.938	3	S1_7076569,S1_7079294,S1_7079506
KL	1	7387181	7387183	0.003	2	S1_7387181,S1_7387183
KL	1	7564569	7564942	0.374	2	S1_7564569,S1_7564942
KL	1	7566065	7707791	141.727	27	S1_7566065,S1_7566253,S1_7567276,S1_7567363,S1_7567408,S1_7567420,S1_7598145,S1_7598314,S1_7599345,S1_7604392,S1_7604668,S1_7641940,S1_7645517,S1_7663185,S1_7678143,S1_7678581,S1_7680904,S1_7684884,S1_7691172,S1_7695666,S1_7698295,S1_7698356,S1_7700424,S1_7700759,S1_7704629,S1_7704811,S1_7707791
KL	1	7718785	7718801	0.017	2	S1_7718785,S1_7718801
KL	1	7981544	7981616	0.073	2	S1_7981544,S1_7981616
KL	1	9356236	9356607	0.372	4	S1_9356236,S1_9356314,S1_9356396,S1_9356607
KL	1	9492304	9548032	55.729	10	S1_9492304,S1_9492336,S1_9492396,S1_9492623,S1_9492625,S1_9547662,S1_9547691,S1_9547997,S1_9548006,S1_9548032
KL	1	9557583	9751481	193.899	38	S1_9557583,S1_9557610,S1_9557615,S1_9557644,S1_9557991,S1_9558124,S1_9558301,S1_9558312,S1_9558315,S1_9563739,S1_9563750,S1_9565666,S1_9566048,S1_9566094,S1_9566152,S1_9578968,S1_9596755,S1_9597087,S1_9607155,S1_9607174,S1_9610628,S1_9610747,S1_9610825,S1_9621938,S1_9621988,S1_9622021,S1_9622590,S1_9624402,S1_9624414,S1_9624416,S1_9624426,S1_9624552,S1_9627826,S1_9627860,S1_9628591,S1_9628668,S1_…
KL	1	10503163	10503962	0.8	2	S1_10503163,S1_10503962
KL	1	11494153	11494290	0.138	3	S1_11494153,S1_11494169,S1_11494290
KL	1	12101721	12102023	0.303	2	S1_12101721,S1_12102023
KL	1	14321491	14321617	0.127	2	S1_14321491,S1_14321617
KL	1	15070799	15071403	0.605	2	S1_15070799,S1_15071403
KL	1	15133254	15180290	47.037	8	S1_15133254,S1_15153687,S1_15154550,S1_15154595,S1_15155372,S1_15177829,S1_15180104,S1_15180290
KL	1	15241302	15241423	0.122	2	S1_15241302,S1_15241423
KL	1	19941352	19944475	3.124	3	S1_19941352,S1_19941390,S1_19944475
KL	1	37961318	37961543	0.226	2	S1_37961318,S1_37961543
KL	1	39158480	39214352	55.873	5	S1_39158480,S1_39158753,S1_39160356,S1_39212316,S1_39214352
KL	1	39745243	39745258	0.016	2	S1_39745243,S1_39745258
KL	1	40284720	40410081	125.362	17	S1_40284720,S1_40355160,S1_40355563,S1_40355569,S1_40355682,S1_40355808,S1_40355938,S1_40356323,S1_40356437,S1_40356656,S1_40356688,S1_40358587,S1_40358591,S1_40358711,S1_40360650,S1_40409486,S1_40410081
KL	1	40516064	40527326	11.263	3	S1_40516064,S1_40527320,S1_40527326
KL	1	58937327	59070441	133.115	29	S1_58937327,S1_58937333,S1_58937710,S1_58937971,S1_58937991,S1_58938048,S1_58938246,S1_58938380,S1_58948894,S1_58949235,S1_58950028,S1_58951650,S1_58951821,S1_58952096,S1_58952270,S1_58952597,S1_58952631,S1_58953567,S1_58955300,S1_58955375,S1_58956148,S1_58956156,S1_58994474,S1_58994549,S1_59021109,S1_59021113,S1_59021150,S1_59022348,S1_59070441
KL	1	61663644	61728864	65.221	7	S1_61663644,S1_61667195,S1_61667432,S1_61696629,S1_61696686,S1_61726512,S1_61728864
KL	1	61905516	61906428	0.913	2	S1_61905516,S1_61906428
KL	1	62065738	62244162	178.425	4	S1_62065738,S1_62068828,S1_62068842,S1_62244162
KL	1	62421023	62421031	0.009	2	S1_62421023,S1_62421031
KL	1	62744379	62747601	3.223	3	S1_62744379,S1_62745123,S1_62747601
KL	1	78240873	78349151	108.279	6	S1_78240873,S1_78240879,S1_78244478,S1_78244487,S1_78244491,S1_78349151
KL	1	124345174	124347274	2.101	3	S1_124345174,S1_124345187,S1_124347274
KL	1	168393958	168396343	2.386	2	S1_168393958,S1_168396343
KL	1	177828095	177828283	0.189	3	S1_177828095,S1_177828214,S1_177828283
KL	1	237936673	237938781	2.109	2	S1_237936673,S1_237938781
KL	1	238154859	238161399	6.541	3	S1_238154859,S1_238161370,S1_238161399
KL	1	244046833	244058183	11.351	2	S1_244046833,S1_244058183
KL	1	244097632	244097668	0.037	2	S1_244097632,S1_244097668
KL	1	253289822	253382885	93.064	11	S1_253289822,S1_253309848,S1_253309916,S1_253315187,S1_253353315,S1_253358838,S1_253359638,S1_253361665,S1_253361913,S1_253382808,S1_253382885
KL	1	253404543	253556594	152.052	5	S1_253404543,S1_253435358,S1_253471982,S1_253534667,S1_253556594
KL	1	253604780	253778328	173.549	5	S1_253604780,S1_253750111,S1_253758908,S1_253768754,S1_253778328
KL	1	255869042	255870457	1.416	4	S1_255869042,S1_255870442,S1_255870449,S1_255870457
KL	1	255996041	256158550	162.51	6	S1_255996041,S1_255997792,S1_256001061,S1_256007416,S1_256007430,S1_256158550
KL	1	256323454	256386324	62.871	8	S1_256323454,S1_256324008,S1_256324208,S1_256324285,S1_256324740,S1_256324859,S1_256325912,S1_256386324
KL	1	256402506	256575565	173.06	29	S1_256402506,S1_256405416,S1_256405925,S1_256405961,S1_256406039,S1_256406284,S1_256406311,S1_256406763,S1_256407008,S1_256407027,S1_256407083,S1_256407764,S1_256410514,S1_256420279,S1_256420292,S1_256420329,S1_256422069,S1_256422088,S1_256422166,S1_256422172,S1_256422197,S1_256422241,S1_256427030,S1_256471702,S1_256473735,S1_256476169,S1_256476472,S1_256476647,S1_256575565
KL	1	257130539	257308622	178.084	19	S1_257130539,S1_257130540,S1_257134272,S1_257224017,S1_257224091,S1_257231716,S1_257232711,S1_257235686,S1_257235691,S1_257237293,S1_257237336,S1_257237339,S1_257237342,S1_257237383,S1_257237384,S1_257237394,S1_257268115,S1_257268196,S1_257308622
KL	1	257310737	257311517	0.781	3	S1_257310737,S1_257310749,S1_257311517
KL	1	258664985	258750221	85.237	7	S1_258664985,S1_258706878,S1_258707723,S1_258708503,S1_258722933,S1_258750115,S1_258750221
KL	1	264463025	264463051	0.027	2	S1_264463025,S1_264463051
KL	1	269778917	269792160	13.244	3	S1_269778917,S1_269792159,S1_269792160
KL	1	271806966	271957952	150.987	6	S1_271806966,S1_271807052,S1_271807265,S1_271807269,S1_271949340,S1_271957952
KL	1	272163372	272187185	23.814	17	S1_272163372,S1_272179617,S1_272179662,S1_272179708,S1_272179750,S1_272179751,S1_272179786,S1_272179805,S1_272180015,S1_272180025,S1_272180067,S1_272180084,S1_272180086,S1_272180093,S1_272180755,S1_272181368,S1_272187185
KL	1	272190447	272191256	0.81	3	S1_272190447,S1_272190464,S1_272191256
KL	1	272633038	272666690	33.653	10	S1_272633038,S1_272657802,S1_272658939,S1_272662726,S1_272664776,S1_272664796,S1_272664812,S1_272664862,S1_272665681,S1_272666690
KL	1	272698176	272723555	25.38	7	S1_272698176,S1_272705321,S1_272705437,S1_272705492,S1_272706619,S1_272706637,S1_272723555
KL	1	272916888	272918951	2.064	2	S1_272916888,S1_272918951
KL	1	273757272	273758609	1.338	2	S1_273757272,S1_273758609
KL	1	276077743	276272482	194.74	75	S1_276077743,S1_276077752,S1_276077754,S1_276078416,S1_276079299,S1_276079312,S1_276079337,S1_276079352,S1_276079383,S1_276079438,S1_276079480,S1_276079501,S1_276079521,S1_276079689,S1_276079889,S1_276079891,S1_276079968,S1_276080011,S1_276080041,S1_276080116,S1_276080182,S1_276080183,S1_276080199,S1_276080389,S1_276080437,S1_276080452,S1_276080466,S1_276080914,S1_276080967,S1_276148965,S1_276148…
KL	1	276283461	276284209	0.749	4	S1_276283461,S1_276284141,S1_276284186,S1_276284209
KL	1	276501726	276657280	155.555	6	S1_276501726,S1_276569853,S1_276644231,S1_276644243,S1_276657145,S1_276657280
KL	1	276984461	277128479	144.019	6	S1_276984461,S1_276984568,S1_276985021,S1_276987252,S1_276989334,S1_277128479
KL	1	277132261	277134214	1.954	3	S1_277132261,S1_277134176,S1_277134214
KL	1	278372373	278528521	156.149	8	S1_278372373,S1_278383050,S1_278400938,S1_278404356,S1_278511985,S1_278512100,S1_278528514,S1_278528521
KL	1	279874580	279874963	0.384	3	S1_279874580,S1_279874951,S1_279874963
KL	1	298127146	298280824	153.679	14	S1_298127146,S1_298129595,S1_298143410,S1_298144969,S1_298145140,S1_298169622,S1_298172054,S1_298188720,S1_298202960,S1_298204160,S1_298211041,S1_298234331,S1_298279926,S1_298280824
KL	1	304246583	304248187	1.605	2	S1_304246583,S1_304248187
KL	2	3370518	3372702	2.185	2	S2_3370518,S2_3372702
KL	2	3426224	3426321	0.098	3	S2_3426224,S2_3426251,S2_3426321
KL	2	3743924	3743928	0.005	2	S2_3743924,S2_3743928
KL	2	3946471	3946565	0.095	2	S2_3946471,S2_3946565
KL	2	4006001	4006379	0.379	2	S2_4006001,S2_4006379
KL	2	30991106	30991119	0.014	2	S2_30991106,S2_30991119
KL	2	31417129	31539258	122.13	13	S2_31417129,S2_31424631,S2_31424666,S2_31514178,S2_31514398,S2_31514641,S2_31514716,S2_31514808,S2_31515044,S2_31515702,S2_31516059,S2_31538118,S2_31539258
KL	2	44638434	44789589	151.156	4	S2_44638434,S2_44638633,S2_44789525,S2_44789589
KL	2	85290729	85303891	13.163	2	S2_85290729,S2_85303891
KL	2	85508187	85515286	7.1	8	S2_85508187,S2_85508852,S2_85509275,S2_85509299,S2_85509360,S2_85509947,S2_85509977,S2_85515286
KL	2	101256358	101270860	14.503	2	S2_101256358,S2_101270860
KL	2	133621077	133636459	15.383	14	S2_133621077,S2_133622372,S2_133622423,S2_133622442,S2_133622522,S2_133622534,S2_133622609,S2_133622745,S2_133632589,S2_133632611,S2_133632815,S2_133633981,S2_133634784,S2_133636459
KL	2	133661762	133842976	181.215	51	S2_133661762,S2_133690577,S2_133691143,S2_133691424,S2_133691447,S2_133691661,S2_133691683,S2_133691728,S2_133691906,S2_133692395,S2_133692419,S2_133692442,S2_133692507,S2_133692726,S2_133692988,S2_133693084,S2_133693197,S2_133693201,S2_133695777,S2_133697072,S2_133697370,S2_133701134,S2_133703046,S2_133706231,S2_133707610,S2_133707906,S2_133714897,S2_133714900,S2_133715658,S2_133715850,S2_133715…
KL	2	138409971	138476410	66.44	19	S2_138409971,S2_138410702,S2_138410867,S2_138411118,S2_138411833,S2_138412066,S2_138412085,S2_138412090,S2_138446064,S2_138446290,S2_138446308,S2_138446316,S2_138447180,S2_138448799,S2_138448841,S2_138448871,S2_138449031,S2_138449049,S2_138476410
KL	2	146718484	146767914	49.431	11	S2_146718484,S2_146747243,S2_146747339,S2_146747352,S2_146747390,S2_146753650,S2_146753676,S2_146753685,S2_146753711,S2_146765833,S2_146767914
KL	2	169958414	170143376	184.963	19	S2_169958414,S2_169961760,S2_169965548,S2_169971703,S2_169972008,S2_169972026,S2_169972501,S2_169990076,S2_169990105,S2_170002696,S2_170002765,S2_170004484,S2_170007633,S2_170007689,S2_170009402,S2_170009595,S2_170087661,S2_170092429,S2_170143376
KL	2	174574660	174764304	189.645	10	S2_174574660,S2_174659156,S2_174661353,S2_174662064,S2_174662071,S2_174662077,S2_174669793,S2_174679707,S2_174763698,S2_174764304
KL	2	175574169	175599501	25.333	6	S2_175574169,S2_175575678,S2_175580555,S2_175580571,S2_175597717,S2_175599501
KL	2	179163939	179165768	1.83	3	S2_179163939,S2_179165755,S2_179165768
KL	2	179207951	179207974	0.024	3	S2_179207951,S2_179207973,S2_179207974
KL	2	183082196	183145434	63.239	24	S2_183082196,S2_183082359,S2_183082698,S2_183083572,S2_183089297,S2_183089488,S2_183089514,S2_183089689,S2_183090368,S2_183090675,S2_183090852,S2_183091184,S2_183091252,S2_183091272,S2_183091499,S2_183091523,S2_183134894,S2_183134967,S2_183135831,S2_183135955,S2_183135989,S2_183136184,S2_183136402,S2_183145434
KL	2	183276191	183287421	11.231	2	S2_183276191,S2_183287421
KL	2	185163840	185163877	0.038	2	S2_185163840,S2_185163877
KL	2	186501637	186587667	86.031	7	S2_186501637,S2_186501638,S2_186533683,S2_186576082,S2_186583453,S2_186586335,S2_186587667
KL	2	187673485	187673498	0.014	2	S2_187673485,S2_187673498
KL	2	187677953	187837520	159.568	13	S2_187677953,S2_187677980,S2_187835573,S2_187835726,S2_187835797,S2_187836623,S2_187836979,S2_187837106,S2_187837382,S2_187837454,S2_187837493,S2_187837505,S2_187837520
KL	2	192275018	192275021	0.004	2	S2_192275018,S2_192275021
KL	2	196662379	196663949	1.571	3	S2_196662379,S2_196662778,S2_196663949
KL	2	200891292	200917023	25.732	7	S2_200891292,S2_200914200,S2_200915338,S2_200916892,S2_200916946,S2_200916951,S2_200917023
KL	2	201392765	201392778	0.014	2	S2_201392765,S2_201392778
KL	2	202413988	202413989	0.002	2	S2_202413988,S2_202413989
KL	2	202414023	202416683	2.661	3	S2_202414023,S2_202414215,S2_202416683
KL	2	208355772	208361165	5.394	2	S2_208355772,S2_208361165
KL	2	231914890	231917161	2.272	3	S2_231914890,S2_231917044,S2_231917161
KL	2	239263291	239269116	5.826	3	S2_239263291,S2_239263294,S2_239269116
KL	2	243395515	243395521	0.007	2	S2_243395515,S2_243395521
KL	3	1288534	1290695	2.162	4	S3_1288534,S3_1288542,S3_1290489,S3_1290695
KL	3	6494873	6498991	4.119	2	S3_6494873,S3_6498991
KL	3	11809791	11809874	0.084	2	S3_11809791,S3_11809874
KL	3	35199123	35204685	5.563	7	S3_35199123,S3_35199330,S3_35202440,S3_35202449,S3_35202450,S3_35204629,S3_35204685
KL	3	35572520	35572532	0.013	3	S3_35572520,S3_35572526,S3_35572532
KL	3	43047383	43097922	50.54	19	S3_43047383,S3_43047392,S3_43047459,S3_43047460,S3_43047528,S3_43049343,S3_43049377,S3_43050638,S3_43059864,S3_43062318,S3_43063289,S3_43064618,S3_43069717,S3_43097603,S3_43097604,S3_43097799,S3_43097804,S3_43097921,S3_43097922
KL	3	50892332	50974492	82.161	4	S3_50892332,S3_50892344,S3_50974479,S3_50974492
KL	3	54365491	54553231	187.741	21	S3_54365491,S3_54444913,S3_54445087,S3_54551086,S3_54551248,S3_54551656,S3_54551843,S3_54551945,S3_54551955,S3_54552067,S3_54552254,S3_54552439,S3_54552878,S3_54552889,S3_54552927,S3_54552931,S3_54552989,S3_54553152,S3_54553188,S3_54553223,S3_54553231
KL	3	54590106	54768220	178.115	20	S3_54590106,S3_54590118,S3_54590509,S3_54591025,S3_54591196,S3_54591270,S3_54591506,S3_54591547,S3_54591561,S3_54604832,S3_54619445,S3_54619449,S3_54620725,S3_54717129,S3_54717145,S3_54717173,S3_54717832,S3_54717968,S3_54729965,S3_54768220
KL	3	152115792	152117636	1.845	3	S3_152115792,S3_152117193,S3_152117636
KL	3	160472133	160474883	2.751	4	S3_160472133,S3_160473349,S3_160473682,S3_160474883
KL	3	161684341	161692756	8.416	6	S3_161684341,S3_161690855,S3_161691969,S3_161692030,S3_161692072,S3_161692756
KL	3	169406219	169406714	0.496	3	S3_169406219,S3_169406559,S3_169406714
KL	3	173092422	173103464	11.043	5	S3_173092422,S3_173093081,S3_173103076,S3_173103284,S3_173103464
KL	3	173314632	173426685	112.054	5	S3_173314632,S3_173315188,S3_173370449,S3_173374751,S3_173426685
KL	3	180957065	180957391	0.327	2	S3_180957065,S3_180957391
KL	3	181237243	181237272	0.03	2	S3_181237243,S3_181237272
KL	3	181701155	181821897	120.743	4	S3_181701155,S3_181702892,S3_181809090,S3_181821897
KL	3	184696567	184707347	10.781	2	S3_184696567,S3_184707347
KL	3	186850385	187049640	199.256	22	S3_186850385,S3_186850437,S3_186850440,S3_186850501,S3_186875312,S3_186875700,S3_186918184,S3_186918616,S3_186918892,S3_186921525,S3_186921600,S3_186921923,S3_187040478,S3_187040844,S3_187040895,S3_187041111,S3_187041217,S3_187041221,S3_187043080,S3_187043674,S3_187049573,S3_187049640
KL	3	187093125	187093476	0.352	5	S3_187093125,S3_187093224,S3_187093248,S3_187093262,S3_187093476
KL	3	195324842	195324904	0.063	2	S3_195324842,S3_195324904
KL	3	197015353	197015354	0.002	2	S3_197015353,S3_197015354
KL	3	199298013	199346307	48.295	4	S3_199298013,S3_199301043,S3_199301079,S3_199346307
KL	3	201679387	201679400	0.014	2	S3_201679387,S3_201679400
KL	3	204283060	204368380	85.321	4	S3_204283060,S3_204366740,S3_204368148,S3_204368380
KL	3	204796552	204802541	5.99	3	S3_204796552,S3_204796793,S3_204802541
KL	3	207965831	207966167	0.337	2	S3_207965831,S3_207966167
KL	3	208802110	208802151	0.042	2	S3_208802110,S3_208802151
KL	3	214777269	214777332	0.064	2	S3_214777269,S3_214777332
KL	3	215386750	215386929	0.18	2	S3_215386750,S3_215386929
KL	3	217575255	217582889	7.635	2	S3_217575255,S3_217582889
KL	3	217801355	217868936	67.582	20	S3_217801355,S3_217804227,S3_217804713,S3_217805115,S3_217806346,S3_217832581,S3_217832599,S3_217833410,S3_217833948,S3_217834621,S3_217834767,S3_217834796,S3_217835250,S3_217835321,S3_217835815,S3_217835816,S3_217836468,S3_217844718,S3_217854709,S3_217868936
KL	3	217889189	217891793	2.605	4	S3_217889189,S3_217889344,S3_217889539,S3_217891793
KL	3	218989102	218989142	0.041	4	S3_218989102,S3_218989108,S3_218989116,S3_218989142
KL	3	219021058	219031918	10.861	3	S3_219021058,S3_219021277,S3_219031918
KL	3	219913926	219991224	77.299	7	S3_219913926,S3_219914002,S3_219914056,S3_219915580,S3_219989090,S3_219991183,S3_219991224
KL	3	220227161	220227163	0.003	2	S3_220227161,S3_220227163
KL	3	220335807	220481555	145.749	25	S3_220335807,S3_220335951,S3_220427656,S3_220427696,S3_220428934,S3_220429263,S3_220431231,S3_220431429,S3_220431488,S3_220431769,S3_220433459,S3_220433499,S3_220433560,S3_220473391,S3_220474140,S3_220474954,S3_220475175,S3_220477804,S3_220478646,S3_220478883,S3_220479501,S3_220481012,S3_220481457,S3_220481471,S3_220481555
KL	3	220486600	220486683	0.084	2	S3_220486600,S3_220486683
KL	3	220487851	220559512	71.662	5	S3_220487851,S3_220487946,S3_220488758,S3_220488829,S3_220559512
KL	3	220592394	220593043	0.65	5	S3_220592394,S3_220592495,S3_220592637,S3_220592982,S3_220593043
KL	3	220785178	220802795	17.618	19	S3_220785178,S3_220785247,S3_220796546,S3_220796709,S3_220797142,S3_220798410,S3_220798456,S3_220798597,S3_220798816,S3_220799046,S3_220799157,S3_220799408,S3_220799618,S3_220799856,S3_220800403,S3_220800422,S3_220800429,S3_220802351,S3_220802795
KL	3	221175185	221175290	0.106	2	S3_221175185,S3_221175290
KL	3	221550046	221709942	159.897	8	S3_221550046,S3_221610590,S3_221617429,S3_221625345,S3_221625658,S3_221625662,S3_221626147,S3_221709942
KL	3	222208003	222361926	153.924	18	S3_222208003,S3_222209822,S3_222209832,S3_222209838,S3_222209876,S3_222209908,S3_222211633,S3_222215742,S3_222216151,S3_222216190,S3_222244263,S3_222244266,S3_222247791,S3_222354435,S3_222354437,S3_222358146,S3_222360985,S3_222361926
KL	3	222364106	222364899	0.794	5	S3_222364106,S3_222364715,S3_222364812,S3_222364885,S3_222364899
KL	3	222538459	222549946	11.488	12	S3_222538459,S3_222540297,S3_222540725,S3_222540979,S3_222547467,S3_222548615,S3_222548622,S3_222548630,S3_222548631,S3_222548684,S3_222548685,S3_222549946
KL	3	222841118	222845343	4.226	2	S3_222841118,S3_222845343
KL	3	222855510	222898607	43.098	10	S3_222855510,S3_222855609,S3_222855737,S3_222856147,S3_222857622,S3_222862609,S3_222862912,S3_222863021,S3_222898422,S3_222898607
KL	3	223073865	223073967	0.103	2	S3_223073865,S3_223073967
KL	3	227506210	227515489	9.28	3	S3_227506210,S3_227515468,S3_227515489
KL	4	8127534	8157326	29.793	4	S4_8127534,S4_8132858,S4_8133430,S4_8157326
KL	4	11912556	11927379	14.824	6	S4_11912556,S4_11912664,S4_11912811,S4_11926210,S4_11926373,S4_11927379
KL	4	12384485	12384516	0.032	2	S4_12384485,S4_12384516
KL	4	16319352	16319372	0.021	2	S4_16319352,S4_16319372
KL	4	18407275	18407279	0.005	2	S4_18407275,S4_18407279
KL	4	18429572	18431069	1.498	5	S4_18429572,S4_18429663,S4_18429679,S4_18429725,S4_18431069
KL	4	18615464	18635471	20.008	4	S4_18615464,S4_18618908,S4_18635023,S4_18635471
KL	4	25452118	25452748	0.631	4	S4_25452118,S4_25452190,S4_25452351,S4_25452748
KL	4	25483720	25670165	186.446	7	S4_25483720,S4_25563378,S4_25666506,S4_25668261,S4_25668263,S4_25668319,S4_25670165
KL	4	28204263	28368294	164.032	6	S4_28204263,S4_28238213,S4_28249663,S4_28330767,S4_28366293,S4_28368294
KL	4	31923197	31923200	0.004	2	S4_31923197,S4_31923200
KL	4	31960002	31965984	5.983	13	S4_31960002,S4_31961333,S4_31961461,S4_31961856,S4_31961915,S4_31963571,S4_31963619,S4_31963821,S4_31964836,S4_31964876,S4_31965807,S4_31965966,S4_31965984
KL	4	42394020	42566420	172.401	24	S4_42394020,S4_42394104,S4_42445081,S4_42446960,S4_42447049,S4_42447212,S4_42447216,S4_42447951,S4_42448487,S4_42453674,S4_42453755,S4_42453991,S4_42456246,S4_42458580,S4_42472025,S4_42490024,S4_42513873,S4_42552415,S4_42552652,S4_42559182,S4_42561637,S4_42564081,S4_42566360,S4_42566420
KL	4	42579141	42777519	198.379	5	S4_42579141,S4_42660715,S4_42668125,S4_42668983,S4_42777519
KL	4	42805029	42936847	131.819	5	S4_42805029,S4_42834485,S4_42838204,S4_42893540,S4_42936847
KL	4	42940271	43139168	198.898	13	S4_42940271,S4_42941457,S4_42953338,S4_42955263,S4_42957784,S4_42988916,S4_42990261,S4_43092150,S4_43096337,S4_43096381,S4_43121590,S4_43139041,S4_43139168
KL	4	43141945	43199877	57.933	17	S4_43141945,S4_43142800,S4_43142814,S4_43142850,S4_43142940,S4_43143654,S4_43144433,S4_43144464,S4_43144577,S4_43144685,S4_43145256,S4_43145324,S4_43147295,S4_43197387,S4_43199822,S4_43199856,S4_43199877
KL	4	43203328	43401184	197.857	27	S4_43203328,S4_43203357,S4_43234350,S4_43234355,S4_43234571,S4_43234581,S4_43234605,S4_43235813,S4_43235892,S4_43236021,S4_43282918,S4_43307483,S4_43309166,S4_43310622,S4_43310655,S4_43310727,S4_43310808,S4_43310861,S4_43314403,S4_43317049,S4_43385798,S4_43389167,S4_43389204,S4_43392613,S4_43394983,S4_43400833,S4_43401184
KL	4	43538864	43548537	9.674	10	S4_43538864,S4_43540298,S4_43541953,S4_43544507,S4_43545452,S4_43545468,S4_43545974,S4_43548362,S4_43548410,S4_43548537
KL	4	43600970	43601240	0.271	5	S4_43600970,S4_43601174,S4_43601179,S4_43601235,S4_43601240
KL	4	43648428	43841936	193.509	5	S4_43648428,S4_43648438,S4_43648630,S4_43648679,S4_43841936
KL	4	51612518	51617094	4.577	6	S4_51612518,S4_51614956,S4_51614966,S4_51615172,S4_51615606,S4_51617094
KL	4	51894501	52073780	179.28	5	S4_51894501,S4_51894511,S4_51894512,S4_51897425,S4_52073780
KL	4	58990570	59174528	183.959	7	S4_58990570,S4_59016740,S4_59133486,S4_59167554,S4_59167798,S4_59167801,S4_59174528
KL	4	69992071	69993406	1.336	2	S4_69992071,S4_69993406
KL	4	73170575	73170998	0.424	2	S4_73170575,S4_73170998
KL	4	78020791	78156305	135.515	64	S4_78020791,S4_78022553,S4_78022554,S4_78022559,S4_78023871,S4_78023928,S4_78024431,S4_78033908,S4_78059336,S4_78060226,S4_78074905,S4_78075031,S4_78075224,S4_78075282,S4_78079003,S4_78079043,S4_78079171,S4_78079387,S4_78079437,S4_78082272,S4_78082275,S4_78082366,S4_78082568,S4_78083162,S4_78083186,S4_78084545,S4_78084577,S4_78084953,S4_78084967,S4_78086372,S4_78086651,S4_78086661,S4_78086755,S4_…
KL	4	81458362	81459425	1.064	4	S4_81458362,S4_81458366,S4_81459171,S4_81459425
KL	4	101381703	101383028	1.326	2	S4_101381703,S4_101383028
KL	4	124371785	124371796	0.012	2	S4_124371785,S4_124371796
KL	4	149661643	149861071	199.429	44	S4_149661643,S4_149799406,S4_149799760,S4_149799897,S4_149799901,S4_149799941,S4_149799952,S4_149804796,S4_149805908,S4_149806181,S4_149808115,S4_149808117,S4_149808122,S4_149808655,S4_149808758,S4_149808972,S4_149809009,S4_149809049,S4_149809297,S4_149809348,S4_149809518,S4_149809754,S4_149809834,S4_149809996,S4_149810539,S4_149810589,S4_149810618,S4_149813273,S4_149813278,S4_149813295,S4_149813…
KL	4	150073018	150080067	7.05	2	S4_150073018,S4_150080067
KL	4	166294657	166294718	0.062	2	S4_166294657,S4_166294718
KL	4	166609499	166622873	13.375	23	S4_166609499,S4_166612678,S4_166612942,S4_166613076,S4_166613305,S4_166613462,S4_166613984,S4_166614103,S4_166614128,S4_166614192,S4_166614613,S4_166614695,S4_166614943,S4_166615189,S4_166615286,S4_166619153,S4_166619388,S4_166621110,S4_166621380,S4_166621585,S4_166621798,S4_166622638,S4_166622873
KL	4	169865606	169867662	2.057	2	S4_169865606,S4_169867662
KL	4	173656572	173662054	5.483	2	S4_173656572,S4_173662054
KL	4	176262669	176262674	0.006	2	S4_176262669,S4_176262674
KL	4	178307510	178307622	0.113	3	S4_178307510,S4_178307514,S4_178307622
KL	4	180078012	180085778	7.767	2	S4_180078012,S4_180085778
KL	4	181545014	181545095	0.082	2	S4_181545014,S4_181545095
KL	4	183322768	183367707	44.94	7	S4_183322768,S4_183363827,S4_183367288,S4_183367297,S4_183367402,S4_183367468,S4_183367707
KL	4	184573991	184673246	99.256	8	S4_184573991,S4_184603145,S4_184615600,S4_184649744,S4_184668974,S4_184668982,S4_184669115,S4_184673246
KL	4	185046249	185047591	1.343	2	S4_185046249,S4_185047591
KL	4	185654777	185654829	0.053	3	S4_185654777,S4_185654819,S4_185654829
KL	4	186150026	186161819	11.794	2	S4_186150026,S4_186161819
KL	4	186399130	186562194	163.065	13	S4_186399130,S4_186407911,S4_186410024,S4_186410026,S4_186504491,S4_186512475,S4_186517525,S4_186518322,S4_186521696,S4_186522969,S4_186536577,S4_186536816,S4_186562194
KL	4	188983297	188983458	0.162	2	S4_188983297,S4_188983458
KL	4	205504553	205511111	6.559	4	S4_205504553,S4_205511053,S4_205511075,S4_205511111
KL	4	209141748	209248751	107.004	9	S4_209141748,S4_209141804,S4_209186101,S4_209186136,S4_209187029,S4_209188564,S4_209188911,S4_209188924,S4_209248751
KL	4	210665401	210754692	89.292	4	S4_210665401,S4_210665419,S4_210737388,S4_210754692
KL	4	211533260	211593292	60.033	61	S4_211533260,S4_211533278,S4_211535569,S4_211539735,S4_211560070,S4_211560126,S4_211560426,S4_211578876,S4_211580710,S4_211580715,S4_211580722,S4_211580820,S4_211581072,S4_211581156,S4_211581235,S4_211581651,S4_211581662,S4_211581840,S4_211581858,S4_211582251,S4_211582353,S4_211582372,S4_211583146,S4_211583202,S4_211584109,S4_211585106,S4_211585162,S4_211585353,S4_211586143,S4_211586380,S4_211586…
KL	4	211595475	211795389	199.915	193	S4_211595475,S4_211595623,S4_211595641,S4_211595645,S4_211595684,S4_211595703,S4_211595722,S4_211595855,S4_211595886,S4_211595916,S4_211595918,S4_211595934,S4_211595971,S4_211595972,S4_211595978,S4_211596066,S4_211598147,S4_211598369,S4_211602137,S4_211602170,S4_211603646,S4_211603651,S4_211604011,S4_211604023,S4_211604060,S4_211604179,S4_211604538,S4_211606173,S4_211606551,S4_211606618,S4_211606…
KL	4	211819951	212019792	199.842	13	S4_211819951,S4_211819962,S4_211823646,S4_211835007,S4_211835013,S4_211835024,S4_211835089,S4_211835113,S4_211838556,S4_211875445,S4_211914260,S4_211956234,S4_212019792
KL	4	212073730	212083299	9.57	2	S4_212073730,S4_212083299
KL	4	216156748	216159319	2.572	2	S4_216156748,S4_216159319
KL	4	218135145	218304885	169.741	4	S4_218135145,S4_218135562,S4_218135581,S4_218304885
KL	4	218717872	218721109	3.238	2	S4_218717872,S4_218721109
KL	4	219688524	219743620	55.097	4	S4_219688524,S4_219688607,S4_219688613,S4_219743620
KL	4	220722588	220722985	0.398	2	S4_220722588,S4_220722985
KL	4	226581212	226581432	0.221	3	S4_226581212,S4_226581424,S4_226581432
KL	4	239316083	239329149	13.067	14	S4_239316083,S4_239316401,S4_239316588,S4_239316621,S4_239316624,S4_239325403,S4_239325419,S4_239325730,S4_239326003,S4_239326610,S4_239328147,S4_239328334,S4_239328737,S4_239329149
KL	4	239329773	239529055	199.283	51	S4_239329773,S4_239330994,S4_239331025,S4_239336191,S4_239337614,S4_239337635,S4_239337709,S4_239337796,S4_239339675,S4_239339714,S4_239339911,S4_239350093,S4_239350170,S4_239350191,S4_239350291,S4_239350514,S4_239350769,S4_239351028,S4_239364072,S4_239364894,S4_239364912,S4_239365095,S4_239365237,S4_239365327,S4_239365650,S4_239365833,S4_239366052,S4_239366189,S4_239366243,S4_239366250,S4_239366…
KL	4	245469261	245469298	0.038	3	S4_245469261,S4_245469296,S4_245469298
KL	4	245870091	245919147	49.057	4	S4_245870091,S4_245870123,S4_245870171,S4_245919147
KL	5	6112044	6112060	0.017	2	S5_6112044,S5_6112060
KL	5	36972713	36972764	0.052	2	S5_36972713,S5_36972764
KL	5	79555362	79555376	0.015	2	S5_79555362,S5_79555376
KL	5	97695410	97695458	0.049	2	S5_97695410,S5_97695458
KL	5	101150100	101169744	19.645	4	S5_101150100,S5_101151763,S5_101152026,S5_101169744
KL	5	101170207	101370135	199.929	37	S5_101170207,S5_101170634,S5_101170765,S5_101171122,S5_101179018,S5_101180935,S5_101181029,S5_101181031,S5_101185869,S5_101190486,S5_101190491,S5_101190497,S5_101190564,S5_101190611,S5_101191325,S5_101191399,S5_101194011,S5_101219672,S5_101220438,S5_101226760,S5_101227049,S5_101303075,S5_101303679,S5_101307404,S5_101311363,S5_101311365,S5_101312538,S5_101312642,S5_101314926,S5_101314927,S5_101335…
KL	5	101370248	101439399	69.152	51	S5_101370248,S5_101377361,S5_101377610,S5_101405310,S5_101405319,S5_101405438,S5_101405541,S5_101408477,S5_101409153,S5_101409248,S5_101409303,S5_101409309,S5_101410151,S5_101415747,S5_101418088,S5_101418229,S5_101418664,S5_101418909,S5_101419490,S5_101420289,S5_101420607,S5_101420704,S5_101420724,S5_101420833,S5_101420864,S5_101420992,S5_101421288,S5_101421348,S5_101422219,S5_101422366,S5_101426…
KL	5	147297984	147300467	2.484	2	S5_147297984,S5_147300467
KL	5	168951282	168972745	21.464	15	S5_168951282,S5_168951296,S5_168970685,S5_168971640,S5_168971669,S5_168971824,S5_168971840,S5_168971875,S5_168971901,S5_168972144,S5_168972196,S5_168972351,S5_168972631,S5_168972654,S5_168972745
KL	5	168982101	169173868	191.768	26	S5_168982101,S5_168982164,S5_168982175,S5_168982181,S5_168982241,S5_168983738,S5_168992847,S5_168992849,S5_168997620,S5_168999189,S5_168999195,S5_168999206,S5_169059279,S5_169059297,S5_169064100,S5_169064109,S5_169064122,S5_169064144,S5_169064207,S5_169064208,S5_169064222,S5_169064235,S5_169064238,S5_169064321,S5_169064870,S5_169173868
KL	5	173525634	173525681	0.048	3	S5_173525634,S5_173525653,S5_173525681
KL	5	179396461	179457569	61.109	12	S5_179396461,S5_179396464,S5_179397201,S5_179397264,S5_179397418,S5_179397431,S5_179398425,S5_179398458,S5_179452568,S5_179452958,S5_179456094,S5_179457569
KL	5	194866392	194866811	0.42	2	S5_194866392,S5_194866811
KL	5	199319898	199319983	0.086	2	S5_199319898,S5_199319983
KL	5	199617693	199618672	0.98	2	S5_199617693,S5_199618672
KL	5	199659563	199678835	19.273	2	S5_199659563,S5_199678835
KL	5	202977820	202977868	0.049	2	S5_202977820,S5_202977868
KL	5	202978830	202978860	0.031	2	S5_202978830,S5_202978860
KL	5	204180490	204364926	184.437	5	S5_204180490,S5_204180515,S5_204306083,S5_204336401,S5_204364926
KL	5	204700554	204701616	1.063	3	S5_204700554,S5_204701055,S5_204701616
KL	5	205223867	205223878	0.012	2	S5_205223867,S5_205223878
KL	5	205476087	205492677	16.591	3	S5_205476087,S5_205476088,S5_205492677
KL	5	206382907	206384195	1.289	2	S5_206382907,S5_206384195
KL	5	208270520	208456414	185.895	9	S5_208270520,S5_208353107,S5_208353124,S5_208353142,S5_208353453,S5_208353576,S5_208418018,S5_208456389,S5_208456414
KL	5	208541282	208735608	194.327	32	S5_208541282,S5_208603675,S5_208606175,S5_208606230,S5_208606351,S5_208606380,S5_208606447,S5_208606487,S5_208606636,S5_208606661,S5_208606710,S5_208606717,S5_208606729,S5_208606922,S5_208630754,S5_208630816,S5_208630853,S5_208630924,S5_208630929,S5_208631092,S5_208631362,S5_208636608,S5_208636610,S5_208637487,S5_208639297,S5_208672314,S5_208679817,S5_208683560,S5_208733352,S5_208733367,S5_208733…
KL	5	217528598	217536975	8.378	2	S5_217528598,S5_217536975
KL	5	221337858	221337901	0.044	3	S5_221337858,S5_221337880,S5_221337901
KL	5	221714048	221714050	0.003	2	S5_221714048,S5_221714050
KL	6	9273621	9285839	12.219	10	S6_9273621,S6_9273717,S6_9273878,S6_9285586,S6_9285594,S6_9285621,S6_9285624,S6_9285784,S6_9285837,S6_9285839
KL	6	10079855	10254667	174.813	9	S6_10079855,S6_10086640,S6_10245046,S6_10247361,S6_10247390,S6_10252260,S6_10252608,S6_10253787,S6_10254667
KL	6	15669661	15669779	0.119	3	S6_15669661,S6_15669730,S6_15669779
KL	6	22180391	22185983	5.593	5	S6_22180391,S6_22185669,S6_22185683,S6_22185721,S6_22185983
KL	6	33196990	33368030	171.041	5	S6_33196990,S6_33197330,S6_33288686,S6_33291231,S6_33368030
KL	6	33924280	34096229	171.95	6	S6_33924280,S6_33925253,S6_33927108,S6_33987483,S6_34008982,S6_34096229
KL	6	34390135	34502075	111.941	8	S6_34390135,S6_34390187,S6_34394591,S6_34394592,S6_34437942,S6_34438153,S6_34461728,S6_34502075
KL	6	36346594	36412223	65.63	13	S6_36346594,S6_36346709,S6_36346742,S6_36362955,S6_36363217,S6_36363262,S6_36363479,S6_36396876,S6_36397035,S6_36397038,S6_36397181,S6_36397193,S6_36412223
KL	6	64391327	64497287	105.961	9	S6_64391327,S6_64391861,S6_64415155,S6_64437550,S6_64462588,S6_64469321,S6_64472522,S6_64491795,S6_64497287
KL	6	64542909	64574747	31.839	4	S6_64542909,S6_64558556,S6_64559252,S6_64574747
KL	6	76923066	77117598	194.533	8	S6_76923066,S6_76923851,S6_77013900,S6_77085942,S6_77087614,S6_77087920,S6_77087944,S6_77117598
KL	6	77218825	77391631	172.807	8	S6_77218825,S6_77218880,S6_77249422,S6_77249711,S6_77344581,S6_77349613,S6_77390903,S6_77391631
KL	6	77574444	77731474	157.031	8	S6_77574444,S6_77615161,S6_77615196,S6_77701857,S6_77716148,S6_77716514,S6_77728387,S6_77731474
KL	6	77758349	77954745	196.397	7	S6_77758349,S6_77758384,S6_77847316,S6_77847401,S6_77886407,S6_77954686,S6_77954745
KL	6	78857117	78922037	64.921	11	S6_78857117,S6_78858720,S6_78900571,S6_78900772,S6_78906328,S6_78909311,S6_78916673,S6_78918408,S6_78918413,S6_78918420,S6_78922037
KL	6	79398384	79482159	83.776	4	S6_79398384,S6_79399134,S6_79399406,S6_79482159
KL	6	79694779	79890466	195.688	8	S6_79694779,S6_79763871,S6_79763873,S6_79794433,S6_79796632,S6_79799650,S6_79804460,S6_79890466
KL	6	84481420	84588024	106.605	6	S6_84481420,S6_84481421,S6_84482039,S6_84529598,S6_84588015,S6_84588024
KL	6	84936628	84952082	15.455	3	S6_84936628,S6_84938308,S6_84952082
KL	6	85715291	85715637	0.347	2	S6_85715291,S6_85715637
KL	6	85857977	85858030	0.054	2	S6_85857977,S6_85858030
KL	6	94252150	94272105	19.956	2	S6_94252150,S6_94272105
KL	6	119545818	119545939	0.122	2	S6_119545818,S6_119545939
KL	6	135051544	135051545	0.002	2	S6_135051544,S6_135051545
KL	6	151602819	151602957	0.139	2	S6_151602819,S6_151602957
KL	6	159734858	159753460	18.603	2	S6_159734858,S6_159753460
KL	6	159759759	159764591	4.833	8	S6_159759759,S6_159759814,S6_159759935,S6_159760012,S6_159760297,S6_159764521,S6_159764588,S6_159764591
KL	6	168639635	168639798	0.164	2	S6_168639635,S6_168639798
KL	6	170346656	170347691	1.036	2	S6_170346656,S6_170347691
KL	6	170349993	170350678	0.686	2	S6_170349993,S6_170350678
KL	6	173365664	173393605	27.942	4	S6_173365664,S6_173366590,S6_173372585,S6_173393605
KL	7	19171886	19290098	118.213	7	S7_19171886,S7_19172267,S7_19172303,S7_19172311,S7_19172341,S7_19290090,S7_19290098
KL	7	27415116	27542051	126.936	5	S7_27415116,S7_27539073,S7_27539181,S7_27541796,S7_27542051
KL	7	34350430	34408579	58.15	8	S7_34350430,S7_34352448,S7_34352489,S7_34352725,S7_34399672,S7_34408557,S7_34408563,S7_34408579
KL	7	42062821	42144743	81.923	5	S7_42062821,S7_42068051,S7_42069989,S7_42144732,S7_42144743
KL	7	116466210	116466212	0.003	2	S7_116466210,S7_116466212
KL	7	116493038	116675106	182.069	4	S7_116493038,S7_116493082,S7_116548333,S7_116675106
KL	7	117735328	117748701	13.374	4	S7_117735328,S7_117742269,S7_117748595,S7_117748701
KL	7	117750205	117762060	11.856	2	S7_117750205,S7_117762060
KL	7	117762089	117763959	1.871	2	S7_117762089,S7_117763959
KL	7	121237509	121239968	2.46	2	S7_121237509,S7_121239968
KL	7	122129656	122129675	0.02	2	S7_122129656,S7_122129675
KL	7	126717947	126718000	0.054	4	S7_126717947,S7_126717959,S7_126717984,S7_126718000
KL	7	127136802	127148603	11.802	2	S7_127136802,S7_127148603
KL	7	132863292	132863306	0.015	3	S7_132863292,S7_132863299,S7_132863306
KL	7	133597648	133602811	5.164	5	S7_133597648,S7_133598907,S7_133600084,S7_133602525,S7_133602811
KL	7	134273352	134274054	0.703	2	S7_134273352,S7_134274054
KL	7	135071339	135109674	38.336	5	S7_135071339,S7_135109442,S7_135109472,S7_135109657,S7_135109674
KL	7	141851039	141852842	1.804	5	S7_141851039,S7_141852018,S7_141852701,S7_141852779,S7_141852842
KL	7	143671330	143831471	160.142	7	S7_143671330,S7_143671561,S7_143674220,S7_143679884,S7_143824431,S7_143824506,S7_143831471
KL	7	143901097	143901098	0.002	2	S7_143901097,S7_143901098
KL	7	146138507	146138961	0.455	2	S7_146138507,S7_146138961
KL	7	146139696	146157146	17.451	9	S7_146139696,S7_146139708,S7_146139711,S7_146139826,S7_146139831,S7_146139859,S7_146139959,S7_146140058,S7_146157146
KL	7	146157613	146343761	186.149	5	S7_146157613,S7_146283964,S7_146284020,S7_146284157,S7_146343761
KL	7	146381450	146428962	47.513	15	S7_146381450,S7_146381476,S7_146381484,S7_146381486,S7_146381521,S7_146381530,S7_146381562,S7_146381609,S7_146381746,S7_146381768,S7_146381979,S7_146428677,S7_146428689,S7_146428897,S7_146428962
KL	7	146562223	146569117	6.895	2	S7_146562223,S7_146569117
KL	7	147956535	147956839	0.305	3	S7_147956535,S7_147956641,S7_147956839
KL	7	147963716	148161102	197.387	4	S7_147963716,S7_147963815,S7_147986316,S7_148161102
KL	7	151542210	151606718	64.509	4	S7_151542210,S7_151606684,S7_151606717,S7_151606718
KL	7	152381654	152381785	0.132	3	S7_152381654,S7_152381673,S7_152381785
KL	7	152381796	152391301	9.506	13	S7_152381796,S7_152381813,S7_152381814,S7_152381909,S7_152382199,S7_152383075,S7_152385216,S7_152385753,S7_152389063,S7_152389071,S7_152389091,S7_152391105,S7_152391301
KL	7	153514954	153514993	0.04	2	S7_153514954,S7_153514993
KL	7	159703948	159703953	0.006	2	S7_159703948,S7_159703953
KL	7	160604519	160605263	0.745	2	S7_160604519,S7_160605263
KL	7	168566793	168566834	0.042	2	S7_168566793,S7_168566834
KL	7	170646986	170648696	1.711	4	S7_170646986,S7_170647488,S7_170648405,S7_170648696
KL	7	172374559	172376703	2.145	5	S7_172374559,S7_172375385,S7_172376583,S7_172376658,S7_172376703
KL	7	178335676	178335853	0.178	5	S7_178335676,S7_178335846,S7_178335850,S7_178335852,S7_178335853
KL	7	178670106	178729318	59.213	9	S7_178670106,S7_178729165,S7_178729208,S7_178729226,S7_178729235,S7_178729310,S7_178729314,S7_178729317,S7_178729318
KL	7	180826426	180826472	0.047	2	S7_180826426,S7_180826472
KL	7	181905686	181983082	77.397	6	S7_181905686,S7_181905697,S7_181905718,S7_181911986,S7_181911987,S7_181983082
KL	7	182192191	182365792	173.602	10	S7_182192191,S7_182192236,S7_182192241,S7_182192242,S7_182245330,S7_182272435,S7_182282300,S7_182338615,S7_182362971,S7_182365792
KL	8	14478410	14481854	3.445	3	S8_14478410,S8_14478522,S8_14481854
KL	8	61003338	61149930	146.593	9	S8_61003338,S8_61004782,S8_61005147,S8_61005237,S8_61141386,S8_61141389,S8_61141781,S8_61142186,S8_61149930
KL	8	61363719	61382187	18.469	15	S8_61363719,S8_61363728,S8_61363862,S8_61364038,S8_61364048,S8_61364051,S8_61364061,S8_61364079,S8_61364123,S8_61364128,S8_61364162,S8_61364176,S8_61367633,S8_61367836,S8_61382187
KL	8	61450856	61624214	173.359	19	S8_61450856,S8_61603045,S8_61603280,S8_61603292,S8_61603523,S8_61603592,S8_61603652,S8_61603665,S8_61603666,S8_61603684,S8_61603857,S8_61603897,S8_61604048,S8_61624192,S8_61624199,S8_61624203,S8_61624205,S8_61624211,S8_61624214
KL	8	61640131	61839164	199.034	23	S8_61640131,S8_61640140,S8_61641282,S8_61646000,S8_61703377,S8_61706277,S8_61706321,S8_61707181,S8_61707185,S8_61707200,S8_61707270,S8_61709257,S8_61709260,S8_61720384,S8_61722358,S8_61722386,S8_61722603,S8_61722882,S8_61798871,S8_61798903,S8_61799099,S8_61823038,S8_61839164
KL	8	61840252	61847158	6.907	3	S8_61840252,S8_61846477,S8_61847158
KL	8	61939219	62096922	157.704	21	S8_61939219,S8_61945593,S8_61951339,S8_61951412,S8_61951627,S8_61951661,S8_61951713,S8_61951807,S8_61951822,S8_61951926,S8_61953540,S8_61953837,S8_61954530,S8_61955738,S8_62064970,S8_62066659,S8_62066797,S8_62066802,S8_62096529,S8_62096918,S8_62096922
KL	8	62097804	62297651	199.848	6	S8_62097804,S8_62196807,S8_62197078,S8_62225176,S8_62231558,S8_62297651
KL	8	62343512	62396550	53.039	6	S8_62343512,S8_62343547,S8_62367979,S8_62370918,S8_62370923,S8_62396550
KL	8	80655050	80842921	187.872	16	S8_80655050,S8_80655078,S8_80655085,S8_80655171,S8_80704526,S8_80704753,S8_80705445,S8_80705472,S8_80765815,S8_80767917,S8_80768482,S8_80780315,S8_80781282,S8_80806325,S8_80839999,S8_80842921
KL	8	80994751	81187050	192.3	9	S8_80994751,S8_81031137,S8_81031215,S8_81031315,S8_81031321,S8_81046869,S8_81091804,S8_81116425,S8_81187050
KL	8	81232673	81394637	161.965	8	S8_81232673,S8_81235575,S8_81236742,S8_81249440,S8_81336058,S8_81338867,S8_81394597,S8_81394637
KL	8	81663959	81670666	6.708	2	S8_81663959,S8_81670666
KL	8	86375515	86460781	85.267	5	S8_86375515,S8_86409060,S8_86412334,S8_86417552,S8_86460781
KL	8	86821700	86966837	145.138	39	S8_86821700,S8_86826089,S8_86826092,S8_86827261,S8_86829412,S8_86831737,S8_86832192,S8_86832677,S8_86832760,S8_86832892,S8_86834084,S8_86834088,S8_86834594,S8_86834883,S8_86835087,S8_86839134,S8_86839142,S8_86839217,S8_86842266,S8_86842415,S8_86842419,S8_86842427,S8_86842442,S8_86847809,S8_86848290,S8_86850095,S8_86856739,S8_86856749,S8_86856837,S8_86896629,S8_86896755,S8_86896759,S8_86899191,S8_…
KL	8	94123826	94123841	0.016	2	S8_94123826,S8_94123841
KL	8	96358286	96428616	70.331	4	S8_96358286,S8_96358335,S8_96358379,S8_96428616
KL	8	96488620	96488626	0.007	2	S8_96488620,S8_96488626
KL	8	97499905	97522296	22.392	4	S8_97499905,S8_97514869,S8_97516910,S8_97522296
KL	8	99521067	99523224	2.158	3	S8_99521067,S8_99521068,S8_99523224
KL	8	99568907	99573692	4.786	2	S8_99568907,S8_99573692
KL	8	99658614	99683913	25.3	4	S8_99658614,S8_99658790,S8_99677897,S8_99683913
KL	8	100070811	100259471	188.661	5	S8_100070811,S8_100195562,S8_100244163,S8_100251456,S8_100259471
KL	8	100309067	100309231	0.165	2	S8_100309067,S8_100309231
KL	8	102874531	102968115	93.585	24	S8_102874531,S8_102874924,S8_102875848,S8_102877452,S8_102877611,S8_102910953,S8_102915168,S8_102916350,S8_102916351,S8_102955860,S8_102955936,S8_102955977,S8_102956001,S8_102956045,S8_102956082,S8_102956174,S8_102956203,S8_102956240,S8_102956293,S8_102965494,S8_102965504,S8_102965619,S8_102966362,S8_102968115
KL	8	106966726	107002509	35.784	13	S8_106966726,S8_107000323,S8_107001321,S8_107001326,S8_107001339,S8_107001533,S8_107001944,S8_107001945,S8_107001956,S8_107002079,S8_107002089,S8_107002149,S8_107002509
KL	8	120775128	120775678	0.551	4	S8_120775128,S8_120775432,S8_120775468,S8_120775678
KL	8	121844285	121844781	0.497	3	S8_121844285,S8_121844356,S8_121844781
KL	8	146152339	146318163	165.825	6	S8_146152339,S8_146152413,S8_146169457,S8_146171343,S8_146178796,S8_146318163
KL	8	146492425	146516269	23.845	3	S8_146492425,S8_146492427,S8_146516269
KL	8	147199707	147211962	12.256	4	S8_147199707,S8_147210706,S8_147210724,S8_147211962
KL	8	149076962	149260732	183.771	8	S8_149076962,S8_149077191,S8_149079753,S8_149080456,S8_149080458,S8_149081808,S8_149086026,S8_149260732
KL	8	149845163	149923758	78.596	11	S8_149845163,S8_149904761,S8_149905464,S8_149905494,S8_149906827,S8_149906862,S8_149923163,S8_149923166,S8_149923181,S8_149923433,S8_149923758
KL	8	151281553	151281674	0.122	2	S8_151281553,S8_151281674
KL	8	152844386	152845891	1.506	4	S8_152844386,S8_152845560,S8_152845635,S8_152845891
KL	8	153996894	153996904	0.011	2	S8_153996894,S8_153996904
KL	8	178374600	178375544	0.945	2	S8_178374600,S8_178375544
KL	9	1042171	1042350	0.18	5	S9_1042171,S9_1042339,S9_1042343,S9_1042346,S9_1042350
KL	9	5080196	5080362	0.167	2	S9_5080196,S9_5080362
KL	9	6192737	6221648	28.912	5	S9_6192737,S9_6203501,S9_6206309,S9_6209032,S9_6221648
KL	9	6282043	6461903	179.861	15	S9_6282043,S9_6343245,S9_6343377,S9_6344990,S9_6345019,S9_6345202,S9_6356523,S9_6359751,S9_6359836,S9_6359839,S9_6359889,S9_6359898,S9_6360153,S9_6455110,S9_6461903
KL	9	7219269	7219815	0.547	3	S9_7219269,S9_7219476,S9_7219815
KL	9	7248661	7248787	0.127	2	S9_7248661,S9_7248787
KL	9	7738195	7738260	0.066	3	S9_7738195,S9_7738258,S9_7738260
KL	9	10982419	10989105	6.687	2	S9_10982419,S9_10989105
KL	9	12385592	12399810	14.219	7	S9_12385592,S9_12392509,S9_12396361,S9_12396431,S9_12398997,S9_12399341,S9_12399810
KL	9	13886556	14001362	114.807	7	S9_13886556,S9_13891316,S9_13891365,S9_13891391,S9_13891575,S9_13921063,S9_14001362
KL	9	15353514	15353541	0.028	3	S9_15353514,S9_15353539,S9_15353541
KL	9	17054393	17101825	47.433	9	S9_17054393,S9_17055359,S9_17055479,S9_17055511,S9_17056380,S9_17057945,S9_17058370,S9_17101792,S9_17101825
KL	9	17113308	17113431	0.124	3	S9_17113308,S9_17113397,S9_17113431
KL	9	17113506	17113520	0.015	2	S9_17113506,S9_17113520
KL	9	17113523	17233952	120.43	54	S9_17113523,S9_17113583,S9_17152666,S9_17152939,S9_17152965,S9_17153920,S9_17154546,S9_17182737,S9_17184404,S9_17184919,S9_17185793,S9_17185826,S9_17186814,S9_17186840,S9_17187479,S9_17187550,S9_17187745,S9_17188087,S9_17188088,S9_17188099,S9_17188421,S9_17188988,S9_17189741,S9_17189752,S9_17189907,S9_17189986,S9_17190008,S9_17190307,S9_17190924,S9_17209632,S9_17209767,S9_17210919,S9_17210928,S9_…
KL	9	22951079	22980419	29.341	5	S9_22951079,S9_22951530,S9_22969801,S9_22969804,S9_22980419
KL	9	23153756	23210077	56.322	14	S9_23153756,S9_23156958,S9_23202482,S9_23202548,S9_23202612,S9_23209811,S9_23209883,S9_23209908,S9_23209909,S9_23209911,S9_23209912,S9_23209979,S9_23209999,S9_23210077
KL	9	23584699	23585882	1.184	2	S9_23584699,S9_23585882
KL	9	37907985	37908138	0.154	3	S9_37907985,S9_37908122,S9_37908138
KL	9	65836587	65840998	4.412	6	S9_65836587,S9_65836593,S9_65836616,S9_65840736,S9_65840762,S9_65840998
KL	9	69309531	69309542	0.012	2	S9_69309531,S9_69309542
KL	9	95355255	95509025	153.771	5	S9_95355255,S9_95361005,S9_95367762,S9_95479243,S9_95509025
KL	9	95755594	95759932	4.339	5	S9_95755594,S9_95755686,S9_95755692,S9_95755729,S9_95759932
KL	9	104908152	104908217	0.066	2	S9_104908152,S9_104908217
KL	9	118567795	118567796	0.002	2	S9_118567795,S9_118567796
KL	9	118800900	118801120	0.221	5	S9_118800900,S9_118800920,S9_118800980,S9_118800982,S9_118801120
KL	9	124936251	124972000	35.75	5	S9_124936251,S9_124936260,S9_124962287,S9_124962320,S9_124972000
KL	9	127467937	127477299	9.363	9	S9_127467937,S9_127467975,S9_127467977,S9_127473352,S9_127473363,S9_127473364,S9_127473379,S9_127473406,S9_127477299
KL	9	129533931	129537349	3.419	3	S9_129533931,S9_129535772,S9_129537349
KL	9	129538458	129565636	27.179	5	S9_129538458,S9_129538640,S9_129563692,S9_129563733,S9_129565636
KL	9	130420618	130420787	0.17	5	S9_130420618,S9_130420654,S9_130420704,S9_130420742,S9_130420787
KL	9	131020793	131151437	130.645	5	S9_131020793,S9_131021166,S9_131022406,S9_131084742,S9_131151437
KL	9	133121602	133139572	17.971	6	S9_133121602,S9_133122503,S9_133122884,S9_133139541,S9_133139545,S9_133139572
KL	9	135127516	135130194	2.679	2	S9_135127516,S9_135130194
KL	9	135161395	135194265	32.871	7	S9_135161395,S9_135162593,S9_135162604,S9_135162777,S9_135162817,S9_135162860,S9_135194265
KL	9	140776764	140816459	39.696	4	S9_140776764,S9_140816367,S9_140816455,S9_140816459
KL	9	145776834	145776839	0.006	2	S9_145776834,S9_145776839
KL	9	150394125	150540718	146.594	7	S9_150394125,S9_150487418,S9_150488168,S9_150491931,S9_150506631,S9_150506735,S9_150540718
KL	9	150631487	150634764	3.278	3	S9_150631487,S9_150634462,S9_150634764
KL	9	150713366	150715912	2.547	6	S9_150713366,S9_150713375,S9_150713383,S9_150713589,S9_150713595,S9_150715912
KL	9	150753524	150753768	0.245	4	S9_150753524,S9_150753525,S9_150753698,S9_150753768
KL	9	151509261	151509265	0.005	2	S9_151509261,S9_151509265
KL	9	152249805	152251466	1.662	2	S9_152249805,S9_152251466
KL	9	154135301	154135345	0.045	3	S9_154135301,S9_154135321,S9_154135345
KL	9	154421662	154426275	4.614	4	S9_154421662,S9_154426089,S9_154426271,S9_154426275
KL	9	155601041	155601062	0.022	2	S9_155601041,S9_155601062
KL	9	156680578	156681092	0.515	2	S9_156680578,S9_156681092
KW	10	124525435	124574376	48.942	4	S10_124525435,S10_124573868,S10_124574006,S10_124574376
KW	10	124924682	125106221	181.54	4	S10_124924682,S10_124924707,S10_125106208,S10_125106221
KW	10	127560246	127564707	4.462	2	S10_127560246,S10_127564707
KW	10	131469569	131469699	0.131	3	S10_131469569,S10_131469652,S10_131469699
KW	10	133636066	133665672	29.607	5	S10_133636066,S10_133636282,S10_133665209,S10_133665549,S10_133665672
KW	10	134819280	134819289	0.01	2	S10_134819280,S10_134819289
KW	10	135148577	135149064	0.488	8	S10_135148577,S10_135148826,S10_135148846,S10_135148881,S10_135148884,S10_135148897,S10_135148909,S10_135149064
KW	10	135277091	135295152	18.062	2	S10_135277091,S10_135295152
KW	10	135308551	135328409	19.859	5	S10_135308551,S10_135328136,S10_135328245,S10_135328375,S10_135328409
KW	10	135596183	135596551	0.369	6	S10_135596183,S10_135596187,S10_135596365,S10_135596371,S10_135596388,S10_135596551
KW	10	135674038	135816643	142.606	8	S10_135674038,S10_135684700,S10_135685659,S10_135687574,S10_135691771,S10_135816488,S10_135816546,S10_135816643
KW	10	136223960	136228252	4.293	3	S10_136223960,S10_136224107,S10_136228252
KW	10	136297268	136315627	18.36	3	S10_136297268,S10_136310228,S10_136315627
KW	10	136590127	136763883	173.757	62	S10_136590127,S10_136639506,S10_136639553,S10_136639564,S10_136639832,S10_136639847,S10_136639913,S10_136639933,S10_136639945,S10_136639948,S10_136639966,S10_136640033,S10_136640079,S10_136640225,S10_136640254,S10_136640433,S10_136640713,S10_136640731,S10_136640975,S10_136641282,S10_136641291,S10_136641346,S10_136641495,S10_136641518,S10_136641575,S10_136641604,S10_136641637,S10_136641911,S10_136…
KW	10	136799008	136800314	1.307	6	S10_136799008,S10_136799036,S10_136799038,S10_136799817,S10_136799832,S10_136800314
KW	10	137309256	137309285	0.03	2	S10_137309256,S10_137309285
KW	10	137334798	137492667	157.87	6	S10_137334798,S10_137334799,S10_137486546,S10_137487556,S10_137487615,S10_137492667
KW	10	139772017	139783077	11.061	2	S10_139772017,S10_139783077
KW	10	139918245	139920954	2.71	2	S10_139918245,S10_139920954
KW	10	140619144	140619714	0.571	2	S10_140619144,S10_140619714
KW	10	140867026	140869945	2.92	5	S10_140867026,S10_140867050,S10_140867220,S10_140867699,S10_140869945
KW	10	141564477	141664045	99.569	9	S10_141564477,S10_141564579,S10_141650485,S10_141651161,S10_141657877,S10_141659249,S10_141662798,S10_141662882,S10_141664045
KW	10	143236547	143275320	38.774	4	S10_143236547,S10_143236619,S10_143274954,S10_143275320
KW	1	7567276	7700424	133.149	5	S1_7567276,S1_7567408,S1_7604668,S1_7680904,S1_7700424
KW	1	9356236	9356607	0.372	4	S1_9356236,S1_9356261,S1_9356396,S1_9356607
KW	1	12442924	12450292	7.369	2	S1_12442924,S1_12450292
KW	1	15070799	15071403	0.605	2	S1_15070799,S1_15071403
KW	1	15133254	15180290	47.037	8	S1_15133254,S1_15153687,S1_15154550,S1_15154595,S1_15155372,S1_15177829,S1_15180104,S1_15180290
KW	1	40527320	40527326	0.007	2	S1_40527320,S1_40527326
KW	1	89988604	90073493	84.89	8	S1_89988604,S1_89990040,S1_89990048,S1_89990052,S1_89990066,S1_89992329,S1_90067998,S1_90073493
KW	1	106018187	106018198	0.012	2	S1_106018187,S1_106018198
KW	1	106069331	106083135	13.805	2	S1_106069331,S1_106083135
KW	1	168403270	168449983	46.714	15	S1_168403270,S1_168410426,S1_168413925,S1_168414356,S1_168435105,S1_168442611,S1_168442717,S1_168442865,S1_168445289,S1_168445293,S1_168445313,S1_168446609,S1_168448830,S1_168449816,S1_168449983
KW	1	206534440	206534561	0.122	2	S1_206534440,S1_206534561
KW	1	208068632	208070156	1.525	2	S1_208068632,S1_208070156
KW	1	215241256	215241298	0.043	3	S1_215241256,S1_215241292,S1_215241298
KW	1	218853107	218853228	0.122	3	S1_218853107,S1_218853182,S1_218853228
KW	1	257231716	257308622	76.907	7	S1_257231716,S1_257237336,S1_257237339,S1_257237342,S1_257237383,S1_257237384,S1_257308622
KW	1	271807052	271807269	0.218	3	S1_271807052,S1_271807265,S1_271807269
KW	1	298109774	298113997	4.224	2	S1_298109774,S1_298113997
KW	1	298127146	298324306	197.161	20	S1_298127146,S1_298136920,S1_298143410,S1_298144674,S1_298144969,S1_298145140,S1_298169592,S1_298169622,S1_298172054,S1_298173319,S1_298174916,S1_298187900,S1_298188720,S1_298188771,S1_298202960,S1_298204160,S1_298211041,S1_298234331,S1_298279926,S1_298324306
KW	2	3941352	4020649	79.298	5	S2_3941352,S2_3946471,S2_3946565,S2_4006001,S2_4020649
KW	2	7190891	7191596	0.706	2	S2_7190891,S2_7191596
KW	2	7412764	7412765	0.002	2	S2_7412764,S2_7412765
KW	2	21387234	21387253	0.02	2	S2_21387234,S2_21387253
KW	2	29563049	29563103	0.055	2	S2_29563049,S2_29563103
KW	2	30273066	30273078	0.013	2	S2_30273066,S2_30273078
KW	2	33984647	33985028	0.382	2	S2_33984647,S2_33985028
KW	2	36827284	36827541	0.258	2	S2_36827284,S2_36827541
KW	2	44638434	44789589	151.156	5	S2_44638434,S2_44638633,S2_44638861,S2_44789525,S2_44789589
KW	2	85270108	85303891	33.784	9	S2_85270108,S2_85281969,S2_85283283,S2_85287172,S2_85287287,S2_85290729,S2_85293716,S2_85293796,S2_85303891
KW	2	101256358	101270860	14.503	2	S2_101256358,S2_101270860
KW	2	131041614	131041640	0.027	2	S2_131041614,S2_131041640
KW	2	169965548	169971703	6.156	2	S2_169965548,S2_169971703
KW	2	182760243	182763072	2.83	2	S2_182760243,S2_182763072
KW	2	186501637	186587667	86.031	6	S2_186501637,S2_186501638,S2_186576082,S2_186583453,S2_186586335,S2_186587667
KW	2	187673485	187673498	0.014	2	S2_187673485,S2_187673498
KW	2	187677953	187837520	159.568	18	S2_187677953,S2_187832547,S2_187832936,S2_187832966,S2_187832974,S2_187835573,S2_187835726,S2_187835797,S2_187836623,S2_187836979,S2_187837106,S2_187837175,S2_187837256,S2_187837382,S2_187837454,S2_187837493,S2_187837505,S2_187837520
KW	2	193717260	193717456	0.197	2	S2_193717260,S2_193717456
KW	2	199067652	199067790	0.139	2	S2_199067652,S2_199067790
KW	2	199083580	199270507	186.928	12	S2_199083580,S2_199178469,S2_199178543,S2_199178691,S2_199178699,S2_199178705,S2_199179271,S2_199179372,S2_199179402,S2_199182213,S2_199270304,S2_199270507
KW	2	199410353	199410357	0.005	2	S2_199410353,S2_199410357
KW	2	200891292	200917023	25.732	13	S2_200891292,S2_200892436,S2_200892605,S2_200893097,S2_200893165,S2_200914200,S2_200914225,S2_200914898,S2_200915338,S2_200916892,S2_200916946,S2_200916951,S2_200917023
KW	2	201418204	201616843	198.64	4	S2_201418204,S2_201419474,S2_201609492,S2_201616843
KW	2	201672449	201756306	83.858	9	S2_201672449,S2_201677513,S2_201678101,S2_201706927,S2_201708205,S2_201708490,S2_201733946,S2_201754749,S2_201756306
KW	2	202184313	202191816	7.504	3	S2_202184313,S2_202189362,S2_202191816
KW	2	212862979	212867712	4.734	6	S2_212862979,S2_212863032,S2_212863047,S2_212863049,S2_212865063,S2_212867712
KW	2	225527429	225530262	2.834	2	S2_225527429,S2_225530262
KW	2	231646218	231655708	9.491	3	S2_231646218,S2_231655615,S2_231655708
KW	3	6494873	6498991	4.119	2	S3_6494873,S3_6498991
KW	3	41313660	41357680	44.021	4	S3_41313660,S3_41319979,S3_41320017,S3_41357680
KW	3	43011724	43100292	88.569	83	S3_43011724,S3_43047334,S3_43047383,S3_43047392,S3_43047408,S3_43047459,S3_43047460,S3_43047490,S3_43047506,S3_43047522,S3_43047528,S3_43049305,S3_43049343,S3_43049377,S3_43049419,S3_43050150,S3_43050167,S3_43050189,S3_43050258,S3_43050287,S3_43050418,S3_43050431,S3_43050435,S3_43050596,S3_43050638,S3_43059864,S3_43061258,S3_43061920,S3_43062289,S3_43062294,S3_43062318,S3_43063289,S3_43063296,S3_…
KW	3	50892332	50974492	82.161	4	S3_50892332,S3_50892344,S3_50974479,S3_50974492
KW	3	54365137	54553223	188.087	11	S3_54365137,S3_54365317,S3_54365491,S3_54444959,S3_54445087,S3_54551248,S3_54551955,S3_54552067,S3_54552254,S3_54553152,S3_54553223
KW	3	54591025	54784708	193.684	14	S3_54591025,S3_54591196,S3_54591506,S3_54591547,S3_54591561,S3_54604832,S3_54619445,S3_54619449,S3_54717832,S3_54728964,S3_54729965,S3_54768220,S3_54784706,S3_54784708
KW	3	70064417	70064439	0.023	2	S3_70064417,S3_70064439
KW	3	158099472	158102251	2.78	6	S3_158099472,S3_158100846,S3_158100888,S3_158101019,S3_158101059,S3_158102251
KW	3	158169614	158169869	0.256	2	S3_158169614,S3_158169869
KW	3	161429622	161429648	0.027	2	S3_161429622,S3_161429648
KW	3	161684312	161692756	8.445	10	S3_161684312,S3_161684341,S3_161690802,S3_161690855,S3_161690872,S3_161691969,S3_161692030,S3_161692072,S3_161692527,S3_161692756
KW	3	173093081	173103679	10.599	10	S3_173093081,S3_173093088,S3_173093099,S3_173096314,S3_173103076,S3_173103180,S3_173103284,S3_173103464,S3_173103588,S3_173103679
KW	3	184694449	184711290	16.842	14	S3_184694449,S3_184694453,S3_184695599,S3_184695799,S3_184696127,S3_184696360,S3_184696527,S3_184696533,S3_184696567,S3_184705823,S3_184707320,S3_184707347,S3_184709722,S3_184711290
KW	3	186850385	187049640	199.256	22	S3_186850385,S3_186850437,S3_186850440,S3_186850501,S3_186875312,S3_186875700,S3_186918184,S3_186918616,S3_186918892,S3_186921525,S3_186921600,S3_186921923,S3_187040478,S3_187040844,S3_187040895,S3_187041111,S3_187041217,S3_187041221,S3_187043080,S3_187043674,S3_187049573,S3_187049640
KW	3	187093125	187093262	0.138	4	S3_187093125,S3_187093224,S3_187093248,S3_187093262
KW	3	190106829	190161232	54.404	6	S3_190106829,S3_190106899,S3_190108947,S3_190147043,S3_190160250,S3_190161232
KW	3	190789477	190807686	18.21	4	S3_190789477,S3_190789555,S3_190789997,S3_190807686
KW	3	196019490	196019748	0.259	3	S3_196019490,S3_196019741,S3_196019748
KW	3	196244084	196244125	0.042	3	S3_196244084,S3_196244122,S3_196244125
KW	3	197009906	197012735	2.83	3	S3_197009906,S3_197012729,S3_197012735
KW	3	197015353	197015354	0.002	2	S3_197015353,S3_197015354
KW	3	197948806	198013782	64.977	6	S3_197948806,S3_197948809,S3_197948923,S3_197949588,S3_197995235,S3_198013782
KW	3	201679330	201679482	0.153	5	S3_201679330,S3_201679365,S3_201679387,S3_201679400,S3_201679482
KW	3	202364647	202364701	0.055	3	S3_202364647,S3_202364651,S3_202364701
KW	3	203931152	203932774	1.623	3	S3_203931152,S3_203931772,S3_203932774
KW	3	204281438	204368855	87.418	17	S3_204281438,S3_204282740,S3_204283037,S3_204283060,S3_204366565,S3_204366611,S3_204366733,S3_204366740,S3_204366890,S3_204367601,S3_204367602,S3_204367934,S3_204368148,S3_204368185,S3_204368277,S3_204368380,S3_204368855
KW	3	204483548	204483627	0.08	2	S3_204483548,S3_204483627
KW	3	204796552	204796793	0.242	3	S3_204796552,S3_204796553,S3_204796793
KW	3	207751940	207752145	0.206	2	S3_207751940,S3_207752145
KW	3	215386750	215386929	0.18	2	S3_215386750,S3_215386929
KW	3	216467597	216468310	0.714	2	S3_216467597,S3_216468310
KW	3	217575253	217575255	0.003	2	S3_217575253,S3_217575255
KW	3	217624569	217805751	181.183	7	S3_217624569,S3_217660003,S3_217801355,S3_217804227,S3_217804713,S3_217805115,S3_217805751
KW	3	217806346	217868936	62.591	15	S3_217806346,S3_217832581,S3_217832599,S3_217833312,S3_217833410,S3_217833948,S3_217834621,S3_217834767,S3_217834796,S3_217835250,S3_217835815,S3_217835816,S3_217836468,S3_217844718,S3_217868936
KW	3	217889189	217891793	2.605	10	S3_217889189,S3_217889344,S3_217889539,S3_217890290,S3_217890313,S3_217890609,S3_217890612,S3_217891401,S3_217891695,S3_217891793
KW	3	218989102	218989142	0.041	2	S3_218989102,S3_218989142
KW	3	219913926	219991224	77.299	7	S3_219913926,S3_219914002,S3_219914056,S3_219915580,S3_219989090,S3_219991183,S3_219991224
KW	3	220227161	220335951	108.791	4	S3_220227161,S3_220227163,S3_220335807,S3_220335951
KW	3	220427696	220429263	1.568	3	S3_220427696,S3_220428934,S3_220429263
KW	3	220431231	220592495	161.265	25	S3_220431231,S3_220431429,S3_220431488,S3_220431769,S3_220433459,S3_220433499,S3_220433560,S3_220473391,S3_220474140,S3_220474954,S3_220475175,S3_220477804,S3_220478646,S3_220478883,S3_220479501,S3_220481012,S3_220481457,S3_220481471,S3_220481555,S3_220486600,S3_220486683,S3_220488758,S3_220559512,S3_220592394,S3_220592495
KW	3	220592637	220593043	0.407	3	S3_220592637,S3_220592982,S3_220593043
KW	3	220783831	220802795	18.965	30	S3_220783831,S3_220784964,S3_220785178,S3_220785247,S3_220796546,S3_220796709,S3_220797142,S3_220798135,S3_220798143,S3_220798410,S3_220798456,S3_220798597,S3_220798816,S3_220798864,S3_220798950,S3_220799008,S3_220799046,S3_220799157,S3_220799202,S3_220799408,S3_220799494,S3_220799506,S3_220799545,S3_220799618,S3_220799856,S3_220800403,S3_220800422,S3_220800429,S3_220802351,S3_220802795
KW	3	221550046	221709942	159.897	15	S3_221550046,S3_221610590,S3_221610667,S3_221615724,S3_221617429,S3_221617430,S3_221617516,S3_221619837,S3_221624627,S3_221625345,S3_221625658,S3_221625662,S3_221626147,S3_221627059,S3_221709942
KW	3	222120851	222121017	0.167	2	S3_222120851,S3_222121017
KW	3	222160431	222354437	194.007	73	S3_222160431,S3_222160509,S3_222160534,S3_222160586,S3_222160612,S3_222208003,S3_222209822,S3_222209832,S3_222209838,S3_222209876,S3_222209908,S3_222210275,S3_222210276,S3_222210531,S3_222210825,S3_222211006,S3_222211150,S3_222211192,S3_222211216,S3_222211457,S3_222211633,S3_222214795,S3_222214826,S3_222214972,S3_222214995,S3_222215027,S3_222215742,S3_222216130,S3_222216141,S3_222216147,S3_222216…
KW	3	222360985	222374872	13.888	8	S3_222360985,S3_222361926,S3_222362264,S3_222364106,S3_222364715,S3_222364812,S3_222364899,S3_222374872
KW	3	222538459	222543612	5.154	8	S3_222538459,S3_222538549,S3_222538559,S3_222538826,S3_222540297,S3_222540725,S3_222540979,S3_222543612
KW	3	222544192	222546968	2.777	3	S3_222544192,S3_222544247,S3_222546968
KW	3	222547467	222549982	2.516	10	S3_222547467,S3_222548600,S3_222548615,S3_222548622,S3_222548630,S3_222548631,S3_222548684,S3_222548685,S3_222549946,S3_222549982
KW	3	222855510	222898607	43.098	8	S3_222855510,S3_222855609,S3_222856147,S3_222857622,S3_222862609,S3_222862912,S3_222898422,S3_222898607
KW	3	223073865	223073967	0.103	2	S3_223073865,S3_223073967
KW	3	223461990	223462411	0.422	3	S3_223461990,S3_223462336,S3_223462411
KW	3	227506210	227515489	9.28	3	S3_227506210,S3_227515468,S3_227515489
KW	3	233312662	233325524	12.863	3	S3_233312662,S3_233314565,S3_233325524
KW	3	234523890	234524026	0.137	6	S3_234523890,S3_234523930,S3_234523934,S3_234523941,S3_234523999,S3_234524026
KW	3	234547015	234567877	20.863	3	S3_234547015,S3_234567868,S3_234567877
KW	3	234624010	234625834	1.825	4	S3_234624010,S3_234624058,S3_234625738,S3_234625834
KW	3	234641529	234641725	0.197	6	S3_234641529,S3_234641610,S3_234641638,S3_234641667,S3_234641711,S3_234641725
KW	4	11912556	12006778	94.223	8	S4_11912556,S4_11912664,S4_11912811,S4_11926210,S4_11926373,S4_11927379,S4_12006149,S4_12006778
KW	4	12244812	12244935	0.124	3	S4_12244812,S4_12244920,S4_12244935
KW	4	12384485	12384516	0.032	2	S4_12384485,S4_12384516
KW	4	12783782	12789869	6.088	3	S4_12783782,S4_12789697,S4_12789869
KW	4	16319352	16319372	0.021	2	S4_16319352,S4_16319372
KW	4	18429572	18431069	1.498	5	S4_18429572,S4_18429663,S4_18429679,S4_18429725,S4_18431069
KW	4	18618908	18635471	16.564	3	S4_18618908,S4_18635023,S4_18635471
KW	4	25666506	25670165	3.66	3	S4_25666506,S4_25668319,S4_25670165
KW	4	31960002	31965984	5.983	12	S4_31960002,S4_31961333,S4_31961856,S4_31961915,S4_31963571,S4_31963619,S4_31963821,S4_31964836,S4_31964876,S4_31965807,S4_31965966,S4_31965984
KW	4	38171373	38171931	0.559	2	S4_38171373,S4_38171931
KW	4	38394584	38431602	37.019	11	S4_38394584,S4_38394727,S4_38394764,S4_38401716,S4_38401796,S4_38401825,S4_38402709,S4_38402888,S4_38430887,S4_38431600,S4_38431602
KW	4	39725526	39725973	0.448	2	S4_39725526,S4_39725973
KW	4	42394020	42566360	172.341	10	S4_42394020,S4_42445081,S4_42453674,S4_42453755,S4_42456246,S4_42458580,S4_42552415,S4_42559182,S4_42561637,S4_42566360
KW	4	43141945	43310655	168.711	12	S4_43141945,S4_43142800,S4_43142940,S4_43145256,S4_43145324,S4_43147295,S4_43199822,S4_43199856,S4_43199877,S4_43235813,S4_43310622,S4_43310655
KW	4	43600970	43649242	48.273	7	S4_43600970,S4_43601235,S4_43648428,S4_43648438,S4_43648630,S4_43648679,S4_43649242
KW	4	47105624	47200703	95.08	7	S4_47105624,S4_47111300,S4_47111320,S4_47111343,S4_47112429,S4_47112637,S4_47200703
KW	4	49293911	49344139	50.229	4	S4_49293911,S4_49298163,S4_49298176,S4_49344139
KW	4	49659912	49702878	42.967	9	S4_49659912,S4_49663596,S4_49675605,S4_49702422,S4_49702437,S4_49702439,S4_49702445,S4_49702753,S4_49702878
KW	4	51612518	51617107	4.59	23	S4_51612518,S4_51614956,S4_51614966,S4_51615002,S4_51615046,S4_51615063,S4_51615067,S4_51615172,S4_51615200,S4_51615256,S4_51615590,S4_51615606,S4_51615835,S4_51615845,S4_51615905,S4_51615960,S4_51617058,S4_51617067,S4_51617074,S4_51617095,S4_51617101,S4_51617105,S4_51617107
KW	4	51894062	52073780	179.719	8	S4_51894062,S4_51894501,S4_51894511,S4_51894512,S4_51897425,S4_51915404,S4_52071979,S4_52073780
KW	4	58348762	58469726	120.965	6	S4_58348762,S4_58348877,S4_58351894,S4_58386891,S4_58465105,S4_58469726
KW	4	60734083	60847540	113.458	4	S4_60734083,S4_60788231,S4_60801354,S4_60847540
KW	4	67545394	67718751	173.358	4	S4_67545394,S4_67600427,S4_67718750,S4_67718751
KW	4	67747757	67929405	181.649	6	S4_67747757,S4_67927693,S4_67929370,S4_67929372,S4_67929384,S4_67929405
KW	4	68003565	68003614	0.05	3	S4_68003565,S4_68003594,S4_68003614
KW	4	68031037	68222295	191.259	11	S4_68031037,S4_68034086,S4_68034133,S4_68034182,S4_68034188,S4_68037261,S4_68037262,S4_68037293,S4_68037321,S4_68044950,S4_68222295
KW	4	68931175	69031073	99.899	4	S4_68931175,S4_68931444,S4_68931464,S4_69031073
KW	4	69991976	69992071	0.096	2	S4_69991976,S4_69992071
KW	4	73081928	73086187	4.26	2	S4_73081928,S4_73086187
KW	4	73170513	73339375	168.863	9	S4_73170513,S4_73170998,S4_73215708,S4_73215712,S4_73220328,S4_73238506,S4_73316359,S4_73319331,S4_73339375
KW	4	76925824	76989684	63.861	6	S4_76925824,S4_76926835,S4_76979749,S4_76981004,S4_76981523,S4_76989684
KW	4	78020791	78153238	132.448	61	S4_78020791,S4_78022553,S4_78022554,S4_78022559,S4_78022830,S4_78022883,S4_78022893,S4_78023340,S4_78023871,S4_78024431,S4_78043715,S4_78043751,S4_78043766,S4_78060226,S4_78074905,S4_78075031,S4_78075224,S4_78075282,S4_78079043,S4_78079171,S4_78079204,S4_78079387,S4_78079437,S4_78082272,S4_78082275,S4_78082568,S4_78083162,S4_78083186,S4_78084545,S4_78084577,S4_78086372,S4_78086651,S4_78086661,S4_…
KW	4	81459165	81459425	0.261	3	S4_81459165,S4_81459171,S4_81459425
KW	4	87220158	87233451	13.294	2	S4_87220158,S4_87233451
KW	4	101486208	101584870	98.663	4	S4_101486208,S4_101505182,S4_101505582,S4_101584870
KW	4	116319467	116337363	17.897	2	S4_116319467,S4_116337363
KW	4	116913057	116919251	6.195	2	S4_116913057,S4_116919251
KW	4	117165015	117269189	104.175	8	S4_117165015,S4_117165491,S4_117212634,S4_117212677,S4_117233509,S4_117233580,S4_117233841,S4_117269189
KW	4	117455943	117462012	6.07	2	S4_117455943,S4_117462012
KW	4	117766585	117961681	195.097	12	S4_117766585,S4_117915624,S4_117916447,S4_117918496,S4_117920489,S4_117921135,S4_117921246,S4_117921602,S4_117921625,S4_117956585,S4_117956596,S4_117961681
KW	4	117973918	118077196	103.279	15	S4_117973918,S4_117973931,S4_117973933,S4_117974102,S4_117974953,S4_118001716,S4_118002766,S4_118004204,S4_118005766,S4_118005779,S4_118067498,S4_118073322,S4_118076577,S4_118076720,S4_118077196
KW	4	118318147	118494320	176.174	7	S4_118318147,S4_118332996,S4_118333015,S4_118397117,S4_118473918,S4_118494311,S4_118494320
KW	4	118551641	118699392	147.752	11	S4_118551641,S4_118551677,S4_118551678,S4_118551692,S4_118551697,S4_118551704,S4_118699379,S4_118699382,S4_118699387,S4_118699390,S4_118699392
KW	4	119660604	119660605	0.002	2	S4_119660604,S4_119660605
KW	4	121771287	121772591	1.305	3	S4_121771287,S4_121771298,S4_121772591
KW	4	121906806	122075740	168.935	8	S4_121906806,S4_121906807,S4_121911487,S4_122075531,S4_122075568,S4_122075589,S4_122075641,S4_122075740
KW	4	122217119	122290512	73.394	7	S4_122217119,S4_122289272,S4_122289610,S4_122289736,S4_122289903,S4_122290395,S4_122290512
KW	4	122451598	122623318	171.721	7	S4_122451598,S4_122453207,S4_122453382,S4_122454771,S4_122459970,S4_122502500,S4_122623318
KW	4	124185833	124385667	199.835	12	S4_124185833,S4_124188917,S4_124193095,S4_124325033,S4_124325998,S4_124369222,S4_124371785,S4_124371796,S4_124376152,S4_124376223,S4_124385619,S4_124385667
KW	4	127340317	127439696	99.38	5	S4_127340317,S4_127340533,S4_127341602,S4_127377663,S4_127439696
KW	4	134901605	135062555	160.951	16	S4_134901605,S4_134906899,S4_134906917,S4_134906962,S4_134907082,S4_134907100,S4_134907133,S4_134907144,S4_134907191,S4_134907646,S4_134910416,S4_134938261,S4_134938605,S4_134941661,S4_135061672,S4_135062555
KW	4	149799897	149839895	39.999	10	S4_149799897,S4_149799941,S4_149799952,S4_149808117,S4_149809009,S4_149809518,S4_149813278,S4_149813310,S4_149837715,S4_149839895
KW	4	166254133	166295749	41.617	6	S4_166254133,S4_166263142,S4_166284363,S4_166294657,S4_166294718,S4_166295749
KW	4	166559358	166623555	64.198	33	S4_166559358,S4_166579043,S4_166580831,S4_166582703,S4_166584902,S4_166586320,S4_166606818,S4_166609499,S4_166612593,S4_166612678,S4_166612942,S4_166613076,S4_166613305,S4_166613462,S4_166613984,S4_166614103,S4_166614128,S4_166614192,S4_166614377,S4_166614613,S4_166614695,S4_166614943,S4_166615189,S4_166615286,S4_166619153,S4_166619388,S4_166621110,S4_166621380,S4_166621585,S4_166621798,S4_166622…
KW	4	168777223	168777246	0.024	2	S4_168777223,S4_168777246
KW	4	169865606	169867662	2.057	2	S4_169865606,S4_169867662
KW	4	183322768	183367707	44.94	7	S4_183322768,S4_183363827,S4_183367288,S4_183367297,S4_183367402,S4_183367468,S4_183367707
KW	4	185654819	185847278	192.46	17	S4_185654819,S4_185654829,S4_185655866,S4_185656561,S4_185658097,S4_185658249,S4_185658381,S4_185658484,S4_185658654,S4_185658676,S4_185683605,S4_185686350,S4_185686527,S4_185686590,S4_185847006,S4_185847115,S4_185847278
KW	4	186150026	186161819	11.794	2	S4_186150026,S4_186161819
KW	4	186399130	186562194	163.065	12	S4_186399130,S4_186407911,S4_186410024,S4_186504491,S4_186512475,S4_186517525,S4_186518322,S4_186521696,S4_186522969,S4_186536577,S4_186536816,S4_186562194
KW	4	192301713	192301718	0.006	2	S4_192301713,S4_192301718
KW	4	196544670	196544678	0.009	2	S4_196544670,S4_196544678
KW	4	196548348	196562431	14.084	2	S4_196548348,S4_196562431
KW	4	198012821	198012822	0.002	2	S4_198012821,S4_198012822
KW	4	204402719	204405845	3.127	2	S4_204402719,S4_204405845
KW	4	205504553	205511111	6.559	4	S4_205504553,S4_205511053,S4_205511075,S4_205511111
KW	4	209141516	209248751	107.236	13	S4_209141516,S4_209141543,S4_209141748,S4_209141804,S4_209148422,S4_209186101,S4_209186136,S4_209187029,S4_209188564,S4_209188911,S4_209188924,S4_209248735,S4_209248751
KW	4	210665401	210754692	89.292	7	S4_210665401,S4_210665419,S4_210721777,S4_210722234,S4_210722246,S4_210737388,S4_210754692
KW	4	211493783	211493850	0.068	2	S4_211493783,S4_211493850
KW	4	211581662	211591112	9.451	2	S4_211581662,S4_211591112
KW	4	213386465	213404946	18.482	2	S4_213386465,S4_213404946
KW	4	213807058	213807550	0.493	3	S4_213807058,S4_213807187,S4_213807550
KW	4	218135145	218304885	169.741	4	S4_218135145,S4_218135562,S4_218135581,S4_218304885
KW	4	218625387	218721109	95.723	5	S4_218625387,S4_218709094,S4_218709146,S4_218717872,S4_218721109
KW	4	219688524	219745612	57.089	6	S4_219688524,S4_219688607,S4_219688613,S4_219702727,S4_219743620,S4_219745612
KW	4	239316624	239383062	66.439	10	S4_239316624,S4_239328737,S4_239336191,S4_239337635,S4_239339911,S4_239350170,S4_239350769,S4_239366052,S4_239367620,S4_239383062
KW	4	239385220	239394805	9.586	2	S4_239385220,S4_239394805
KW	4	243418515	243418740	0.226	2	S4_243418515,S4_243418740
KW	5	17728610	17810287	81.678	5	S5_17728610,S5_17729272,S5_17736585,S5_17756013,S5_17810287
KW	5	21321531	21323066	1.536	2	S5_21321531,S5_21323066
KW	5	36972703	37016702	44	10	S5_36972703,S5_36972713,S5_36972764,S5_36972771,S5_36987239,S5_36987249,S5_36998038,S5_37016684,S5_37016695,S5_37016702
KW	5	68186229	68246638	60.41	4	S5_68186229,S5_68186474,S5_68186560,S5_68246638
KW	5	79555362	79555376	0.015	2	S5_79555362,S5_79555376
KW	5	101181029	101190497	9.469	2	S5_101181029,S5_101190497
KW	5	101307404	101418088	110.685	4	S5_101307404,S5_101312538,S5_101409309,S5_101418088
KW	5	110201860	110201879	0.02	2	S5_110201860,S5_110201879
KW	5	120768457	120768548	0.092	2	S5_120768457,S5_120768548
KW	5	144812466	144830848	18.383	3	S5_144812466,S5_144813859,S5_144830848
KW	5	147142119	147241481	99.363	4	S5_147142119,S5_147179702,S5_147238953,S5_147241481
KW	5	147256349	147456171	199.823	77	S5_147256349,S5_147258350,S5_147263479,S5_147263483,S5_147294918,S5_147294945,S5_147295154,S5_147295236,S5_147295838,S5_147295896,S5_147296075,S5_147296076,S5_147296470,S5_147296626,S5_147296633,S5_147296638,S5_147296647,S5_147296663,S5_147296729,S5_147296738,S5_147296790,S5_147296797,S5_147296860,S5_147296890,S5_147297886,S5_147297887,S5_147297898,S5_147297928,S5_147297984,S5_147298488,S5_147298…
KW	5	147457447	147559838	102.392	10	S5_147457447,S5_147457463,S5_147532956,S5_147533445,S5_147533532,S5_147534165,S5_147534328,S5_147551433,S5_147552436,S5_147559838
KW	5	149178815	149257052	78.238	10	S5_149178815,S5_149178934,S5_149204615,S5_149231078,S5_149254501,S5_149255188,S5_149255429,S5_149256921,S5_149256969,S5_149257052
KW	5	151187533	151188146	0.614	2	S5_151187533,S5_151188146
KW	5	151769792	151816101	46.31	14	S5_151769792,S5_151770885,S5_151770903,S5_151773389,S5_151775512,S5_151785147,S5_151811436,S5_151811474,S5_151811563,S5_151811627,S5_151811634,S5_151814605,S5_151816081,S5_151816101
KW	5	151839283	152037502	198.22	9	S5_151839283,S5_151842779,S5_151843640,S5_151890085,S5_151934346,S5_151994350,S5_151994351,S5_151994975,S5_152037502
KW	5	152143737	152144242	0.506	2	S5_152143737,S5_152144242
KW	5	152242232	152439635	197.404	18	S5_152242232,S5_152308945,S5_152309955,S5_152322084,S5_152322588,S5_152324313,S5_152324340,S5_152325267,S5_152325450,S5_152340259,S5_152392716,S5_152423637,S5_152427767,S5_152429037,S5_152431365,S5_152433620,S5_152433907,S5_152439635
KW	5	152446234	152561542	115.309	7	S5_152446234,S5_152446262,S5_152543482,S5_152560897,S5_152561323,S5_152561329,S5_152561542
KW	5	152911764	152915000	3.237	3	S5_152911764,S5_152912122,S5_152915000
KW	5	152916984	153116459	199.476	15	S5_152916984,S5_152921577,S5_152946626,S5_152963545,S5_152967930,S5_152969647,S5_152969657,S5_152971216,S5_152987500,S5_152990503,S5_153010118,S5_153013249,S5_153019463,S5_153113326,S5_153116459
KW	5	153127875	153196543	68.669	6	S5_153127875,S5_153128308,S5_153181383,S5_153181408,S5_153181456,S5_153196543
KW	5	153236121	153434997	198.877	28	S5_153236121,S5_153240430,S5_153240530,S5_153242077,S5_153248868,S5_153250091,S5_153254621,S5_153279363,S5_153281315,S5_153285119,S5_153311597,S5_153339314,S5_153342558,S5_153342579,S5_153342748,S5_153343057,S5_153349463,S5_153351107,S5_153356138,S5_153356246,S5_153403089,S5_153410994,S5_153412981,S5_153413214,S5_153431230,S5_153432174,S5_153433328,S5_153434997
KW	5	153439252	153596096	156.845	8	S5_153439252,S5_153459007,S5_153460094,S5_153460189,S5_153460289,S5_153595431,S5_153596091,S5_153596096
KW	5	155138115	155138135	0.021	2	S5_155138115,S5_155138135
KW	5	168907254	168972745	65.492	19	S5_168907254,S5_168907284,S5_168951282,S5_168951296,S5_168970685,S5_168971640,S5_168971669,S5_168971706,S5_168971824,S5_168971840,S5_168971875,S5_168971901,S5_168972144,S5_168972169,S5_168972351,S5_168972371,S5_168972631,S5_168972654,S5_168972745
KW	5	168982101	169173868	191.768	30	S5_168982101,S5_168982162,S5_168982164,S5_168982175,S5_168982181,S5_168982241,S5_168983738,S5_168992847,S5_168992849,S5_168997620,S5_168999189,S5_168999195,S5_168999206,S5_168999290,S5_169059279,S5_169059297,S5_169064100,S5_169064109,S5_169064122,S5_169064144,S5_169064163,S5_169064207,S5_169064208,S5_169064222,S5_169064235,S5_169064238,S5_169064321,S5_169064870,S5_169070507,S5_169173868
KW	5	170189036	170212582	23.547	9	S5_170189036,S5_170192251,S5_170206206,S5_170206421,S5_170211618,S5_170211783,S5_170212139,S5_170212216,S5_170212582
KW	5	170837911	170840877	2.967	3	S5_170837911,S5_170838016,S5_170840877
KW	5	172816825	172823375	6.551	4	S5_172816825,S5_172818088,S5_172820055,S5_172823375
KW	5	172829237	172837234	7.998	2	S5_172829237,S5_172837234
KW	6	22185669	22185721	0.053	3	S6_22185669,S6_22185683,S6_22185721
KW	6	33196990	33288686	91.697	5	S6_33196990,S6_33197330,S6_33197346,S6_33197416,S6_33288686
KW	6	36346709	36397193	50.485	14	S6_36346709,S6_36346742,S6_36346745,S6_36346750,S6_36362955,S6_36363217,S6_36363262,S6_36363283,S6_36363412,S6_36363417,S6_36363479,S6_36396876,S6_36397035,S6_36397193
KW	6	76923066	77088545	165.48	10	S6_76923066,S6_76923851,S6_76924164,S6_76947835,S6_77085942,S6_77086114,S6_77087614,S6_77087920,S6_77087944,S6_77088545
KW	6	77117598	77312970	195.373	11	S6_77117598,S6_77156367,S6_77218127,S6_77218143,S6_77218756,S6_77218825,S6_77218880,S6_77248591,S6_77249422,S6_77249711,S6_77312970
KW	6	77325448	77522979	197.532	16	S6_77325448,S6_77340931,S6_77343434,S6_77344401,S6_77344581,S6_77345797,S6_77349613,S6_77349798,S6_77389908,S6_77390903,S6_77391631,S6_77391661,S6_77519505,S6_77519752,S6_77519817,S6_77522979
KW	6	77574416	77772587	198.172	38	S6_77574416,S6_77574429,S6_77574444,S6_77574471,S6_77574701,S6_77574714,S6_77615145,S6_77615161,S6_77615170,S6_77615196,S6_77617979,S6_77618348,S6_77618613,S6_77624859,S6_77671295,S6_77690363,S6_77690364,S6_77690379,S6_77701263,S6_77701742,S6_77701857,S6_77702331,S6_77703641,S6_77716514,S6_77728387,S6_77731425,S6_77731474,S6_77731832,S6_77732016,S6_77740682,S6_77758349,S6_77758384,S6_77758481,S6_…
KW	6	77828805	77989275	160.471	11	S6_77828805,S6_77847316,S6_77847401,S6_77886407,S6_77954686,S6_77954736,S6_77954745,S6_77954782,S6_77989066,S6_77989224,S6_77989275
KW	6	78857199	78922037	64.839	9	S6_78857199,S6_78900571,S6_78900772,S6_78916673,S6_78918292,S6_78918408,S6_78918413,S6_78918420,S6_78922037
KW	6	79398384	79399406	1.023	3	S6_79398384,S6_79399134,S6_79399406
KW	6	79694330	79890466	196.137	14	S6_79694330,S6_79694779,S6_79694946,S6_79754272,S6_79754280,S6_79794587,S6_79796632,S6_79799252,S6_79799315,S6_79799349,S6_79799650,S6_79800032,S6_79804460,S6_79890466
KW	6	82932253	82959279	27.027	3	S6_82932253,S6_82932910,S6_82959279
KW	6	126667399	126667429	0.031	2	S6_126667399,S6_126667429
KW	6	129650164	129848945	198.782	4	S6_129650164,S6_129816417,S6_129828046,S6_129848945
KW	6	135051544	135051545	0.002	2	S6_135051544,S6_135051545
KW	6	153213177	153213178	0.002	2	S6_153213177,S6_153213178
KW	6	159748270	159764591	16.322	8	S6_159748270,S6_159759366,S6_159759935,S6_159760012,S6_159760297,S6_159764521,S6_159764588,S6_159764591
KW	6	168526288	168526439	0.152	2	S6_168526288,S6_168526439
KW	6	168639635	168639798	0.164	2	S6_168639635,S6_168639798
KW	6	169034859	169049873	15.015	2	S6_169034859,S6_169049873
KW	7	19923386	20095595	172.21	6	S7_19923386,S7_20081866,S7_20083678,S7_20086317,S7_20095269,S7_20095595
KW	7	25503814	25644666	140.853	6	S7_25503814,S7_25642435,S7_25642436,S7_25643764,S7_25644665,S7_25644666
KW	7	25775009	25775552	0.544	6	S7_25775009,S7_25775445,S7_25775457,S7_25775476,S7_25775528,S7_25775552
KW	7	34408557	34408563	0.007	2	S7_34408557,S7_34408563
KW	7	34884744	35039766	155.023	5	S7_34884744,S7_34885402,S7_35037518,S7_35039458,S7_35039766
KW	7	42144732	42144743	0.012	2	S7_42144732,S7_42144743
KW	7	42510571	42512878	2.308	2	S7_42510571,S7_42512878
KW	7	108627429	108627657	0.229	4	S7_108627429,S7_108627558,S7_108627559,S7_108627657
KW	7	112901880	112919406	17.527	3	S7_112901880,S7_112914754,S7_112919406
KW	7	115251796	115262687	10.892	2	S7_115251796,S7_115262687
KW	7	117747440	117762060	14.621	2	S7_117747440,S7_117762060
KW	7	121237509	121239968	2.46	2	S7_121237509,S7_121239968
KW	7	121285982	121286002	0.021	2	S7_121285982,S7_121286002
KW	7	121681157	121682187	1.031	4	S7_121681157,S7_121681206,S7_121681216,S7_121682187
KW	7	132863292	132863306	0.015	3	S7_132863292,S7_132863299,S7_132863306
KW	7	141852701	141852842	0.142	3	S7_141852701,S7_141852779,S7_141852842
KW	7	146138507	146157613	19.107	10	S7_146138507,S7_146138961,S7_146139696,S7_146139708,S7_146139711,S7_146139831,S7_146139859,S7_146139959,S7_146157146,S7_146157613
KW	7	146343761	146343826	0.066	2	S7_146343761,S7_146343826
KW	7	146381450	146428962	47.513	14	S7_146381450,S7_146381476,S7_146381484,S7_146381517,S7_146381521,S7_146381530,S7_146381562,S7_146381609,S7_146381768,S7_146381979,S7_146428677,S7_146428689,S7_146428897,S7_146428962
KW	7	147956839	147963716	6.878	2	S7_147956839,S7_147963716
KW	7	162563641	162636487	72.847	4	S7_162563641,S7_162564243,S7_162635692,S7_162636487
KW	7	163527641	163527653	0.013	2	S7_163527641,S7_163527653
KW	7	170567333	170571481	4.149	3	S7_170567333,S7_170570881,S7_170571481
KW	7	170582739	170648696	65.958	4	S7_170582739,S7_170635291,S7_170648405,S7_170648696
KW	7	170939002	170984638	45.637	9	S7_170939002,S7_170984344,S7_170984364,S7_170984495,S7_170984498,S7_170984554,S7_170984577,S7_170984612,S7_170984638
KW	7	178335676	178335853	0.178	6	S7_178335676,S7_178335823,S7_178335846,S7_178335850,S7_178335852,S7_178335853
KW	8	3592455	3592464	0.01	2	S8_3592455,S8_3592464
KW	8	11928989	11929043	0.055	6	S8_11928989,S8_11928995,S8_11929005,S8_11929038,S8_11929042,S8_11929043
KW	8	14377967	14378959	0.993	3	S8_14377967,S8_14378878,S8_14378959
KW	8	14445684	14452936	7.253	3	S8_14445684,S8_14445971,S8_14452936
KW	8	14478410	14478522	0.113	2	S8_14478410,S8_14478522
KW	8	61364038	61364061	0.024	3	S8_61364038,S8_61364048,S8_61364061
KW	8	61603652	61624214	20.563	6	S8_61603652,S8_61603665,S8_61603666,S8_61603857,S8_61624211,S8_61624214
KW	8	61641282	61839164	197.883	13	S8_61641282,S8_61646000,S8_61703377,S8_61707181,S8_61707185,S8_61707270,S8_61709260,S8_61722386,S8_61722603,S8_61722882,S8_61798871,S8_61799099,S8_61839164
KW	8	61939219	62097804	158.586	10	S8_61939219,S8_61951627,S8_61953540,S8_61953837,S8_62066797,S8_62066802,S8_62096529,S8_62096918,S8_62096922,S8_62097804
KW	8	94052781	94123841	71.061	5	S8_94052781,S8_94053412,S8_94060049,S8_94123826,S8_94123841
KW	8	94200402	94366271	165.87	4	S8_94200402,S8_94328227,S8_94329191,S8_94366271
KW	8	99395256	99592560	197.305	10	S8_99395256,S8_99403843,S8_99410763,S8_99426776,S8_99428013,S8_99435951,S8_99520694,S8_99522214,S8_99564086,S8_99592560
KW	8	99895735	100024708	128.974	4	S8_99895735,S8_99896075,S8_99903646,S8_100024708
KW	8	100070811	100264070	193.26	9	S8_100070811,S8_100192208,S8_100195562,S8_100238514,S8_100244163,S8_100251456,S8_100259471,S8_100261839,S8_100264070
KW	8	100304285	100309231	4.947	3	S8_100304285,S8_100309067,S8_100309231
KW	8	100384846	100389200	4.355	3	S8_100384846,S8_100385881,S8_100389200
KW	8	102874924	102966362	91.439	16	S8_102874924,S8_102875848,S8_102877452,S8_102910953,S8_102916350,S8_102916351,S8_102955860,S8_102955936,S8_102955977,S8_102956001,S8_102956045,S8_102956174,S8_102956203,S8_102956240,S8_102965494,S8_102966362
KW	8	106965237	107002509	37.273	13	S8_106965237,S8_106966644,S8_106966726,S8_107000323,S8_107001321,S8_107001326,S8_107001339,S8_107001533,S8_107001944,S8_107002079,S8_107002089,S8_107002149,S8_107002509
KW	8	121844285	121844360	0.076	3	S8_121844285,S8_121844346,S8_121844360
KW	8	130314949	130334121	19.173	2	S8_130314949,S8_130334121
KW	8	146171343	146178796	7.454	2	S8_146171343,S8_146178796
KW	8	147199654	147212020	12.367	22	S8_147199654,S8_147199665,S8_147199689,S8_147199690,S8_147199707,S8_147201062,S8_147210706,S8_147210724,S8_147210736,S8_147211671,S8_147211683,S8_147211756,S8_147211773,S8_147211784,S8_147211800,S8_147211804,S8_147211812,S8_147211958,S8_147211959,S8_147211962,S8_147212000,S8_147212020
KW	8	149063856	149086026	22.171	5	S8_149063856,S8_149076962,S8_149079753,S8_149081808,S8_149086026
KW	8	149905464	149923181	17.718	5	S8_149905464,S8_149906339,S8_149906827,S8_149906862,S8_149923181
KW	8	151281157	151281674	0.518	3	S8_151281157,S8_151281553,S8_151281674
KW	8	152844386	152845635	1.25	2	S8_152844386,S8_152845635
KW	8	153132513	153132603	0.091	3	S8_153132513,S8_153132518,S8_153132603
KW	8	178374600	178375544	0.945	2	S8_178374600,S8_178375544
KW	9	1042171	1042350	0.18	6	S9_1042171,S9_1042334,S9_1042339,S9_1042343,S9_1042346,S9_1042350
KW	9	6203501	6356523	153.023	4	S9_6203501,S9_6343377,S9_6345202,S9_6356523
KW	9	17055359	17101825	46.467	7	S9_17055359,S9_17055479,S9_17055511,S9_17056380,S9_17057945,S9_17101792,S9_17101825
KW	9	17113308	17113431	0.124	3	S9_17113308,S9_17113397,S9_17113431
KW	9	17113506	17233952	120.447	38	S9_17113506,S9_17113520,S9_17113523,S9_17152666,S9_17152939,S9_17152965,S9_17153920,S9_17182178,S9_17184919,S9_17185793,S9_17186297,S9_17187745,S9_17188087,S9_17188088,S9_17188421,S9_17188988,S9_17189752,S9_17189907,S9_17190008,S9_17190307,S9_17190924,S9_17209632,S9_17209767,S9_17210919,S9_17210928,S9_17210957,S9_17210965,S9_17211115,S9_17211117,S9_17211233,S9_17211308,S9_17211310,S9_17211311,S9_…
KW	9	22951079	22951530	0.452	2	S9_22951079,S9_22951530
KW	9	23153756	23209883	56.128	5	S9_23153756,S9_23156918,S9_23156958,S9_23202482,S9_23209883
KW	9	23209908	23210077	0.17	7	S9_23209908,S9_23209909,S9_23209911,S9_23209912,S9_23209979,S9_23209999,S9_23210077
KW	9	65705011	65841682	136.672	11	S9_65705011,S9_65721075,S9_65721093,S9_65836587,S9_65836593,S9_65836616,S9_65837879,S9_65840736,S9_65840762,S9_65841371,S9_65841682
KW	9	106930246	106930268	0.023	2	S9_106930246,S9_106930268
KW	9	118567795	118567796	0.002	2	S9_118567795,S9_118567796
KW	9	118800920	118801120	0.201	4	S9_118800920,S9_118800980,S9_118800982,S9_118801120
KW	9	125434774	125626206	191.433	11	S9_125434774,S9_125436339,S9_125447907,S9_125447945,S9_125447957,S9_125447973,S9_125608476,S9_125608523,S9_125608527,S9_125621907,S9_125626206
KW	9	129396494	129396575	0.082	2	S9_129396494,S9_129396575
KW	9	129533931	129565636	31.706	8	S9_129533931,S9_129535772,S9_129537349,S9_129538458,S9_129538640,S9_129563692,S9_129563733,S9_129565636
KW	9	133121602	133139572	17.971	6	S9_133121602,S9_133122503,S9_133122884,S9_133139541,S9_133139545,S9_133139572
KW	9	135130194	135162860	32.667	4	S9_135130194,S9_135162604,S9_135162817,S9_135162860
KW	9	135614639	135617008	2.37	3	S9_135614639,S9_135615329,S9_135617008
KW	9	137573347	137577498	4.152	3	S9_137573347,S9_137573862,S9_137577498
KW	9	137591289	137785200	193.912	15	S9_137591289,S9_137593506,S9_137607220,S9_137608029,S9_137619643,S9_137619706,S9_137621822,S9_137624017,S9_137651148,S9_137665664,S9_137665766,S9_137670857,S9_137673363,S9_137673905,S9_137785200
KW	9	141864490	141889710	25.221	3	S9_141864490,S9_141883091,S9_141889710
KW	9	144467625	144467884	0.26	2	S9_144467625,S9_144467884
KW	9	145082364	145084830	2.467	2	S9_145082364,S9_145084830
KW	9	145776834	145776839	0.006	2	S9_145776834,S9_145776839
KW	9	149388973	149397841	8.869	3	S9_149388973,S9_149389258,S9_149397841
KW	9	154133144	154135321	2.178	2	S9_154133144,S9_154135321
KW	9	155601041	155601062	0.022	2	S9_155601041,S9_155601062
KD	10	95622886	95622895	0.01	2	S10_95622886,S10_95622895
KD	10	124574006	124574376	0.371	2	S10_124574006,S10_124574376
KD	10	124924682	124928179	3.498	3	S10_124924682,S10_124924707,S10_124928179
KD	10	127560246	127564707	4.462	2	S10_127560246,S10_127564707
KD	10	131469569	131469699	0.131	3	S10_131469569,S10_131469652,S10_131469699
KD	10	133636066	133665672	29.607	5	S10_133636066,S10_133636282,S10_133665209,S10_133665549,S10_133665672
KD	10	134427183	134471055	43.873	10	S10_134427183,S10_134427230,S10_134458699,S10_134461842,S10_134462116,S10_134462549,S10_134462557,S10_134462760,S10_134462940,S10_134471055
KD	10	134819280	134819289	0.01	2	S10_134819280,S10_134819289
KD	10	135148577	135149064	0.488	8	S10_135148577,S10_135148826,S10_135148846,S10_135148881,S10_135148884,S10_135148897,S10_135148909,S10_135149064
KD	10	135277091	135295152	18.062	2	S10_135277091,S10_135295152
KD	10	135308551	135328409	19.859	4	S10_135308551,S10_135328136,S10_135328375,S10_135328409
KD	10	135596183	135596551	0.369	6	S10_135596183,S10_135596187,S10_135596365,S10_135596371,S10_135596388,S10_135596551
KD	10	135673547	135816643	143.097	10	S10_135673547,S10_135674038,S10_135675442,S10_135684700,S10_135685659,S10_135687574,S10_135691771,S10_135816488,S10_135816546,S10_135816643
KD	10	136223960	136228252	4.293	3	S10_136223960,S10_136224107,S10_136228252
KD	10	136297268	136315627	18.36	4	S10_136297268,S10_136305717,S10_136310228,S10_136315627
KD	10	136590127	136763883	173.757	60	S10_136590127,S10_136639506,S10_136639553,S10_136639564,S10_136639832,S10_136639847,S10_136639913,S10_136639933,S10_136639945,S10_136639948,S10_136639966,S10_136640033,S10_136640079,S10_136640225,S10_136640254,S10_136640433,S10_136640713,S10_136640731,S10_136640975,S10_136641282,S10_136641291,S10_136641346,S10_136641495,S10_136641518,S10_136641575,S10_136641604,S10_136641637,S10_136641911,S10_136…
KD	10	136799008	136800314	1.307	6	S10_136799008,S10_136799036,S10_136799038,S10_136799817,S10_136799832,S10_136800314
KD	10	137309241	137309385	0.145	5	S10_137309241,S10_137309256,S10_137309285,S10_137309382,S10_137309385
KD	10	137334798	137492667	157.87	8	S10_137334798,S10_137334799,S10_137456522,S10_137457730,S10_137486546,S10_137487556,S10_137487615,S10_137492667
KD	10	138709571	138720320	10.75	2	S10_138709571,S10_138720320
KD	10	138896252	138896532	0.281	3	S10_138896252,S10_138896421,S10_138896532
KD	10	139326260	139326266	0.007	2	S10_139326260,S10_139326266
KD	10	139772017	139783077	11.061	2	S10_139772017,S10_139783077
KD	10	139918245	139921145	2.901	4	S10_139918245,S10_139918265,S10_139920954,S10_139921145
KD	10	140758137	140869945	111.809	6	S10_140758137,S10_140867026,S10_140867050,S10_140867220,S10_140867699,S10_140869945
KD	10	141564477	141664045	99.569	14	S10_141564477,S10_141564579,S10_141650009,S10_141650128,S10_141650485,S10_141651161,S10_141657636,S10_141657877,S10_141657911,S10_141659249,S10_141660171,S10_141662798,S10_141662882,S10_141664045
KD	10	143135941	143135949	0.009	2	S10_143135941,S10_143135949
KD	10	143236547	143281857	45.311	5	S10_143236547,S10_143274954,S10_143275320,S10_143277595,S10_143281857
KD	1	7567276	7704629	137.354	15	S1_7567276,S1_7567363,S1_7567408,S1_7567420,S1_7598145,S1_7598314,S1_7604668,S1_7641940,S1_7678581,S1_7680904,S1_7691172,S1_7698295,S1_7698356,S1_7700424,S1_7704629
KD	1	7718785	7718801	0.017	2	S1_7718785,S1_7718801
KD	1	9356236	9356607	0.372	4	S1_9356236,S1_9356261,S1_9356396,S1_9356607
KD	1	15070799	15071403	0.605	2	S1_15070799,S1_15071403
KD	1	15133254	15180290	47.037	8	S1_15133254,S1_15153687,S1_15154550,S1_15154595,S1_15155372,S1_15177829,S1_15180104,S1_15180290
KD	1	39158480	39160356	1.877	2	S1_39158480,S1_39160356
KD	1	39745243	39745258	0.016	2	S1_39745243,S1_39745258
KD	1	40355569	40358591	3.023	4	S1_40355569,S1_40355808,S1_40356437,S1_40358591
KD	1	40527320	40527326	0.007	2	S1_40527320,S1_40527326
KD	1	89990040	90073493	83.454	7	S1_89990040,S1_89990052,S1_89990066,S1_89992329,S1_90067998,S1_90072410,S1_90073493
KD	1	124345187	124347274	2.088	2	S1_124345187,S1_124347274
KD	1	168413925	168449983	36.059	5	S1_168413925,S1_168442717,S1_168445293,S1_168446609,S1_168449983
KD	1	206534440	206534561	0.122	2	S1_206534440,S1_206534561
KD	1	208068632	208070156	1.525	2	S1_208068632,S1_208070156
KD	1	215241256	215241298	0.043	3	S1_215241256,S1_215241292,S1_215241298
KD	1	253353315	253361913	8.599	2	S1_253353315,S1_253361913
KD	1	256402506	256410514	8.009	2	S1_256402506,S1_256410514
KD	1	257130539	257308622	178.084	14	S1_257130539,S1_257224017,S1_257224091,S1_257231716,S1_257235686,S1_257237336,S1_257237339,S1_257237342,S1_257237383,S1_257237384,S1_257237394,S1_257268115,S1_257268196,S1_257308622
KD	1	257897658	257913411	15.754	2	S1_257897658,S1_257913411
KD	1	271806966	271807269	0.304	4	S1_271806966,S1_271807052,S1_271807265,S1_271807269
KD	1	272179662	272180093	0.432	5	S1_272179662,S1_272179750,S1_272179786,S1_272179805,S1_272180093
KD	1	276079352	276183029	103.678	8	S1_276079352,S1_276079438,S1_276080041,S1_276148965,S1_276153294,S1_276153311,S1_276153330,S1_276183029
KD	1	276184252	276198299	14.048	4	S1_276184252,S1_276184351,S1_276184370,S1_276198299
KD	1	298109774	298113997	4.224	2	S1_298109774,S1_298113997
KD	1	298127146	298322234	195.089	27	S1_298127146,S1_298136920,S1_298142362,S1_298143410,S1_298144674,S1_298144969,S1_298145044,S1_298145140,S1_298168779,S1_298169592,S1_298169622,S1_298172054,S1_298173319,S1_298174916,S1_298187850,S1_298187900,S1_298188720,S1_298188771,S1_298188777,S1_298202960,S1_298204160,S1_298209551,S1_298211041,S1_298234331,S1_298279926,S1_298280824,S1_298322234
KD	2	3941352	4020649	79.298	5	S2_3941352,S2_3946471,S2_3946565,S2_4006001,S2_4020649
KD	2	7412764	7412765	0.002	2	S2_7412764,S2_7412765
KD	2	21387234	21387253	0.02	2	S2_21387234,S2_21387253
KD	2	31424666	31538118	113.453	6	S2_31424666,S2_31514178,S2_31514641,S2_31514808,S2_31516059,S2_31538118
KD	2	36827284	36827541	0.258	2	S2_36827284,S2_36827541
KD	2	44638434	44789589	151.156	6	S2_44638434,S2_44638633,S2_44638861,S2_44638897,S2_44789525,S2_44789589
KD	2	47671945	47671957	0.013	2	S2_47671945,S2_47671957
KD	2	85270108	85303891	33.784	7	S2_85270108,S2_85287172,S2_85287175,S2_85287287,S2_85290729,S2_85293796,S2_85303891
KD	2	85509360	85515286	5.927	2	S2_85509360,S2_85515286
KD	2	133622522	133754362	131.841	20	S2_133622522,S2_133622534,S2_133633981,S2_133634784,S2_133636459,S2_133691424,S2_133691728,S2_133692507,S2_133692726,S2_133695777,S2_133714897,S2_133715850,S2_133715941,S2_133716159,S2_133716174,S2_133716201,S2_133716487,S2_133716832,S2_133728001,S2_133754362
KD	2	138411118	138446308	35.191	4	S2_138411118,S2_138412085,S2_138446290,S2_138446308
KD	2	146753685	146753711	0.027	2	S2_146753685,S2_146753711
KD	2	169961383	170092429	131.047	14	S2_169961383,S2_169965548,S2_169971703,S2_169972008,S2_169972026,S2_169972501,S2_169990076,S2_169990105,S2_170002696,S2_170004484,S2_170007633,S2_170009402,S2_170009595,S2_170092429
KD	2	174659156	174764304	105.149	4	S2_174659156,S2_174661452,S2_174662064,S2_174764304
KD	2	183089488	183145434	55.947	7	S2_183089488,S2_183089514,S2_183090368,S2_183091184,S2_183091252,S2_183136402,S2_183145434
KD	2	186501637	186587667	86.031	7	S2_186501637,S2_186501638,S2_186533683,S2_186576082,S2_186583453,S2_186586335,S2_186587667
KD	2	187673485	187673498	0.014	2	S2_187673485,S2_187673498
KD	2	187677953	187837520	159.568	18	S2_187677953,S2_187832547,S2_187832936,S2_187832966,S2_187832974,S2_187835573,S2_187835726,S2_187835797,S2_187836623,S2_187836979,S2_187837106,S2_187837175,S2_187837256,S2_187837382,S2_187837454,S2_187837493,S2_187837505,S2_187837520
KD	2	193717260	193717456	0.197	2	S2_193717260,S2_193717456
KD	2	200891292	200917023	25.732	7	S2_200891292,S2_200914200,S2_200915338,S2_200916892,S2_200916946,S2_200916951,S2_200917023
KD	2	212862979	212867712	4.734	5	S2_212862979,S2_212863047,S2_212863049,S2_212865063,S2_212867712
KD	2	229908927	229908945	0.019	2	S2_229908927,S2_229908945
KD	3	2017009	2017025	0.017	2	S3_2017009,S3_2017025
KD	3	6494873	6551338	56.466	5	S3_6494873,S3_6498991,S3_6550789,S3_6550841,S3_6551338
KD	3	35202440	35204629	2.19	4	S3_35202440,S3_35202449,S3_35202450,S3_35204629
KD	3	35572520	35572532	0.013	3	S3_35572520,S3_35572526,S3_35572532
KD	3	43011724	43100111	88.388	53	S3_43011724,S3_43047383,S3_43047392,S3_43047408,S3_43047459,S3_43047460,S3_43047490,S3_43047506,S3_43047522,S3_43047528,S3_43049305,S3_43049343,S3_43049377,S3_43050287,S3_43050638,S3_43059864,S3_43061258,S3_43061920,S3_43062289,S3_43062294,S3_43062318,S3_43063289,S3_43063296,S3_43064522,S3_43064553,S3_43064557,S3_43064618,S3_43064655,S3_43067852,S3_43069717,S3_43081700,S3_43083033,S3_43083657,S3_…
KD	3	50892332	50974492	82.161	4	S3_50892332,S3_50892344,S3_50974479,S3_50974492
KD	3	54365137	54553231	188.095	26	S3_54365137,S3_54365317,S3_54365491,S3_54444913,S3_54444959,S3_54445087,S3_54551046,S3_54551050,S3_54551086,S3_54551248,S3_54551656,S3_54551669,S3_54551945,S3_54551955,S3_54552067,S3_54552254,S3_54552439,S3_54552878,S3_54552889,S3_54552893,S3_54552927,S3_54552931,S3_54553152,S3_54553188,S3_54553223,S3_54553231
KD	3	54590106	54784708	194.603	27	S3_54590106,S3_54590118,S3_54590121,S3_54590398,S3_54590509,S3_54591025,S3_54591074,S3_54591196,S3_54591270,S3_54591416,S3_54591506,S3_54591547,S3_54591561,S3_54604832,S3_54619445,S3_54619449,S3_54620725,S3_54717129,S3_54717173,S3_54717832,S3_54717968,S3_54728964,S3_54729965,S3_54768220,S3_54784699,S3_54784706,S3_54784708
KD	3	70064417	70064439	0.023	2	S3_70064417,S3_70064439
KD	3	158099472	158100888	1.417	2	S3_158099472,S3_158100888
KD	3	160473349	160476488	3.14	2	S3_160473349,S3_160476488
KD	3	161684312	161692756	8.445	9	S3_161684312,S3_161684341,S3_161690802,S3_161690855,S3_161690872,S3_161691969,S3_161692030,S3_161692072,S3_161692756
KD	3	173092422	173103679	11.258	10	S3_173092422,S3_173093081,S3_173093088,S3_173093099,S3_173096314,S3_173103076,S3_173103284,S3_173103464,S3_173103588,S3_173103679
KD	3	173370449	173374751	4.303	2	S3_173370449,S3_173374751
KD	3	181809090	181821897	12.808	2	S3_181809090,S3_181821897
KD	3	184695599	184707347	11.749	8	S3_184695599,S3_184695799,S3_184696127,S3_184696360,S3_184696527,S3_184696567,S3_184707320,S3_184707347
KD	3	186850385	187049640	199.256	22	S3_186850385,S3_186850437,S3_186850440,S3_186850501,S3_186875312,S3_186875700,S3_186918184,S3_186918616,S3_186918892,S3_186921525,S3_186921600,S3_186921923,S3_187040478,S3_187040844,S3_187040895,S3_187041111,S3_187041217,S3_187041221,S3_187043080,S3_187043674,S3_187049573,S3_187049640
KD	3	187093125	187093476	0.352	5	S3_187093125,S3_187093224,S3_187093248,S3_187093262,S3_187093476
KD	3	190106829	190161232	54.404	4	S3_190106829,S3_190108947,S3_190147043,S3_190161232
KD	3	190789555	190789997	0.443	2	S3_190789555,S3_190789997
KD	3	192430697	192430706	0.01	2	S3_192430697,S3_192430706
KD	3	195324842	195324904	0.063	2	S3_195324842,S3_195324904
KD	3	197012729	197015354	2.626	4	S3_197012729,S3_197012735,S3_197015353,S3_197015354
KD	3	197948806	198013782	64.977	5	S3_197948806,S3_197948809,S3_197948923,S3_197949588,S3_198013782
KD	3	199298013	199346307	48.295	4	S3_199298013,S3_199301043,S3_199301079,S3_199346307
KD	3	200785414	200788435	3.022	3	S3_200785414,S3_200788431,S3_200788435
KD	3	201679330	201679482	0.153	5	S3_201679330,S3_201679365,S3_201679387,S3_201679400,S3_201679482
KD	3	202364647	202364651	0.005	2	S3_202364647,S3_202364651
KD	3	203931152	203932774	1.623	3	S3_203931152,S3_203931772,S3_203932774
KD	3	204283060	204368855	85.796	13	S3_204283060,S3_204366565,S3_204366611,S3_204366733,S3_204366740,S3_204366890,S3_204367601,S3_204367602,S3_204368148,S3_204368185,S3_204368277,S3_204368380,S3_204368855
KD	3	204796552	204796793	0.242	2	S3_204796552,S3_204796793
KD	3	207751940	207752145	0.206	2	S3_207751940,S3_207752145
KD	3	214777269	214777332	0.064	2	S3_214777269,S3_214777332
KD	3	215386750	215386929	0.18	2	S3_215386750,S3_215386929
KD	3	217575255	217582889	7.635	2	S3_217575255,S3_217582889
KD	3	217660003	217833312	173.31	10	S3_217660003,S3_217801355,S3_217804227,S3_217804713,S3_217805115,S3_217805751,S3_217806346,S3_217832581,S3_217832599,S3_217833312
KD	3	217833410	217868936	35.527	12	S3_217833410,S3_217833948,S3_217834621,S3_217834767,S3_217834796,S3_217835250,S3_217835321,S3_217835815,S3_217835816,S3_217836468,S3_217844718,S3_217868936
KD	3	217889189	217891793	2.605	5	S3_217889189,S3_217889344,S3_217889539,S3_217890313,S3_217891793
KD	3	218989102	218989142	0.041	4	S3_218989102,S3_218989108,S3_218989116,S3_218989142
KD	3	219913926	219991224	77.299	7	S3_219913926,S3_219914002,S3_219914056,S3_219915580,S3_219989090,S3_219991183,S3_219991224
KD	3	220227161	220227163	0.003	2	S3_220227161,S3_220227163
KD	3	220335807	220481555	145.749	25	S3_220335807,S3_220335951,S3_220427656,S3_220427696,S3_220428934,S3_220429263,S3_220431231,S3_220431429,S3_220431488,S3_220431769,S3_220433459,S3_220433499,S3_220433560,S3_220473391,S3_220474140,S3_220474954,S3_220475175,S3_220477804,S3_220478646,S3_220478883,S3_220479501,S3_220481012,S3_220481457,S3_220481471,S3_220481555
KD	3	220486600	220486683	0.084	2	S3_220486600,S3_220486683
KD	3	220487851	220487946	0.096	2	S3_220487851,S3_220487946
KD	3	220488758	220592495	103.738	5	S3_220488758,S3_220488829,S3_220559512,S3_220592394,S3_220592495
KD	3	220592637	220593043	0.407	3	S3_220592637,S3_220592982,S3_220593043
KD	3	220783831	220802795	18.965	28	S3_220783831,S3_220784964,S3_220785178,S3_220785247,S3_220796546,S3_220796709,S3_220797142,S3_220798143,S3_220798410,S3_220798456,S3_220798597,S3_220798816,S3_220798864,S3_220798991,S3_220799008,S3_220799046,S3_220799157,S3_220799408,S3_220799494,S3_220799506,S3_220799545,S3_220799618,S3_220799856,S3_220800403,S3_220800422,S3_220800429,S3_220802351,S3_220802795
KD	3	221550046	221709942	159.897	12	S3_221550046,S3_221610590,S3_221615724,S3_221617429,S3_221617430,S3_221624627,S3_221625345,S3_221625658,S3_221625662,S3_221626147,S3_221627059,S3_221709942
KD	3	222120851	222121017	0.167	2	S3_222120851,S3_222121017
KD	3	222160534	222358146	197.613	55	S3_222160534,S3_222160586,S3_222160612,S3_222208003,S3_222209822,S3_222209832,S3_222209838,S3_222209876,S3_222209908,S3_222210531,S3_222210825,S3_222211006,S3_222211150,S3_222211192,S3_222211216,S3_222211633,S3_222214795,S3_222214826,S3_222214972,S3_222214995,S3_222215027,S3_222215742,S3_222216130,S3_222216141,S3_222216147,S3_222216151,S3_222216157,S3_222216163,S3_222216190,S3_222216297,S3_222216…
KD	3	222360985	222374872	13.888	10	S3_222360985,S3_222361926,S3_222362264,S3_222364106,S3_222364715,S3_222364733,S3_222364812,S3_222364885,S3_222364899,S3_222374872
KD	3	222538459	222548684	10.226	15	S3_222538459,S3_222538549,S3_222538559,S3_222540297,S3_222540725,S3_222540979,S3_222543796,S3_222544247,S3_222546968,S3_222547467,S3_222548615,S3_222548622,S3_222548630,S3_222548631,S3_222548684
KD	3	222548685	222549946	1.262	2	S3_222548685,S3_222549946
KD	3	222841118	222845343	4.226	2	S3_222841118,S3_222845343
KD	3	222855510	222898607	43.098	9	S3_222855510,S3_222855609,S3_222856147,S3_222857622,S3_222862609,S3_222862912,S3_222863021,S3_222898422,S3_222898607
KD	3	223073865	223073967	0.103	2	S3_223073865,S3_223073967
KD	3	223461990	223462411	0.422	3	S3_223461990,S3_223462336,S3_223462411
KD	3	227506210	227515489	9.28	3	S3_227506210,S3_227515468,S3_227515489
KD	3	234523930	234523941	0.012	3	S3_234523930,S3_234523934,S3_234523941
KD	3	234641529	234641711	0.183	3	S3_234641529,S3_234641610,S3_234641711
KD	4	11912556	12006778	94.223	8	S4_11912556,S4_11912664,S4_11912811,S4_11926210,S4_11926373,S4_11927379,S4_12006149,S4_12006778
KD	4	12384485	12384516	0.032	2	S4_12384485,S4_12384516
KD	4	12765521	12789869	24.349	3	S4_12765521,S4_12769319,S4_12789869
KD	4	16319352	16319372	0.021	2	S4_16319352,S4_16319372
KD	4	18407275	18407279	0.005	2	S4_18407275,S4_18407279
KD	4	18429572	18431069	1.498	5	S4_18429572,S4_18429663,S4_18429679,S4_18429725,S4_18431069
KD	4	18615464	18635471	20.008	7	S4_18615464,S4_18617590,S4_18618908,S4_18618939,S4_18634981,S4_18635023,S4_18635471
KD	4	25483720	25670165	186.446	7	S4_25483720,S4_25563378,S4_25666506,S4_25668261,S4_25668263,S4_25668319,S4_25670165
KD	4	28204263	28367212	162.95	7	S4_28204263,S4_28238213,S4_28249663,S4_28333753,S4_28366293,S4_28366299,S4_28367212
KD	4	31960002	31965984	5.983	12	S4_31960002,S4_31961333,S4_31961856,S4_31961915,S4_31963571,S4_31963619,S4_31963821,S4_31964836,S4_31964876,S4_31965807,S4_31965966,S4_31965984
KD	4	38171373	38171931	0.559	2	S4_38171373,S4_38171931
KD	4	42394020	42566420	172.401	21	S4_42394020,S4_42394104,S4_42445081,S4_42447049,S4_42447212,S4_42447951,S4_42448487,S4_42453674,S4_42453755,S4_42456246,S4_42458580,S4_42472025,S4_42490024,S4_42513873,S4_42552415,S4_42552652,S4_42559182,S4_42561637,S4_42564081,S4_42566360,S4_42566420
KD	4	42578695	42777519	198.825	5	S4_42578695,S4_42579141,S4_42660715,S4_42668125,S4_42777519
KD	4	42798046	42936847	138.802	4	S4_42798046,S4_42805029,S4_42893822,S4_42936847
KD	4	42940271	43139168	198.898	11	S4_42940271,S4_42941457,S4_42953338,S4_42955263,S4_42957784,S4_42990261,S4_43091700,S4_43092150,S4_43121590,S4_43139041,S4_43139168
KD	4	43141945	43199877	57.933	18	S4_43141945,S4_43142800,S4_43142814,S4_43142850,S4_43142940,S4_43143654,S4_43144433,S4_43144464,S4_43144577,S4_43144657,S4_43144685,S4_43145256,S4_43145324,S4_43147295,S4_43197387,S4_43199822,S4_43199856,S4_43199877
KD	4	43203328	43401184	197.857	25	S4_43203328,S4_43203357,S4_43234350,S4_43234355,S4_43234571,S4_43234581,S4_43234605,S4_43235813,S4_43235892,S4_43282918,S4_43309166,S4_43310622,S4_43310655,S4_43310727,S4_43310794,S4_43310796,S4_43310808,S4_43310812,S4_43310861,S4_43317049,S4_43389167,S4_43389204,S4_43394983,S4_43400833,S4_43401184
KD	4	43538864	43548537	9.674	9	S4_43538864,S4_43540298,S4_43541953,S4_43545452,S4_43545502,S4_43545974,S4_43548362,S4_43548410,S4_43548537
KD	4	43600970	43601240	0.271	5	S4_43600970,S4_43601174,S4_43601179,S4_43601235,S4_43601240
KD	4	43648428	43841936	193.509	8	S4_43648428,S4_43648438,S4_43648630,S4_43648679,S4_43649242,S4_43699103,S4_43841882,S4_43841936
KD	4	47105624	47200703	95.08	9	S4_47105624,S4_47111300,S4_47111320,S4_47111343,S4_47111727,S4_47112429,S4_47112615,S4_47112637,S4_47200703
KD	4	49293677	49344139	50.463	5	S4_49293677,S4_49293679,S4_49298163,S4_49298176,S4_49344139
KD	4	49653785	49702878	49.094	13	S4_49653785,S4_49659912,S4_49660015,S4_49660092,S4_49663596,S4_49675605,S4_49702422,S4_49702432,S4_49702437,S4_49702439,S4_49702445,S4_49702753,S4_49702878
KD	4	51612518	51617107	4.59	25	S4_51612518,S4_51614956,S4_51614966,S4_51615046,S4_51615063,S4_51615067,S4_51615150,S4_51615172,S4_51615192,S4_51615196,S4_51615200,S4_51615256,S4_51615606,S4_51615835,S4_51615845,S4_51615905,S4_51615960,S4_51617058,S4_51617067,S4_51617074,S4_51617094,S4_51617095,S4_51617101,S4_51617105,S4_51617107
KD	4	51894062	52073780	179.719	8	S4_51894062,S4_51894501,S4_51894511,S4_51894512,S4_51897425,S4_51915404,S4_52071979,S4_52073780
KD	4	58465105	58469726	4.622	2	S4_58465105,S4_58469726
KD	4	59167554	59167798	0.245	2	S4_59167554,S4_59167798
KD	4	67284427	67415363	130.937	5	S4_67284427,S4_67310925,S4_67332662,S4_67385503,S4_67415363
KD	4	67718750	67718751	0.002	2	S4_67718750,S4_67718751
KD	4	67747757	67929405	181.649	6	S4_67747757,S4_67927693,S4_67929370,S4_67929372,S4_67929384,S4_67929405
KD	4	68003565	68003614	0.05	3	S4_68003565,S4_68003594,S4_68003614
KD	4	68034086	68222295	188.21	11	S4_68034086,S4_68034133,S4_68034182,S4_68034188,S4_68037261,S4_68037262,S4_68037293,S4_68037321,S4_68044950,S4_68048692,S4_68222295
KD	4	69991976	69992071	0.096	2	S4_69991976,S4_69992071
KD	4	73077658	73099856	22.199	4	S4_73077658,S4_73081928,S4_73086187,S4_73099856
KD	4	73170513	73341938	171.426	9	S4_73170513,S4_73170998,S4_73215712,S4_73220328,S4_73238506,S4_73316359,S4_73319331,S4_73339375,S4_73341938
KD	4	76979749	76981004	1.256	2	S4_76979749,S4_76981004
KD	4	78020791	78156305	135.515	80	S4_78020791,S4_78022553,S4_78022554,S4_78022559,S4_78022816,S4_78022830,S4_78022883,S4_78022893,S4_78023340,S4_78023871,S4_78023928,S4_78024431,S4_78033908,S4_78043715,S4_78043751,S4_78043766,S4_78059336,S4_78060226,S4_78074890,S4_78074905,S4_78075031,S4_78075224,S4_78075282,S4_78079003,S4_78079043,S4_78079171,S4_78079204,S4_78079387,S4_78079437,S4_78080967,S4_78082272,S4_78082275,S4_78082543,S4_…
KD	4	81393066	81459425	66.36	8	S4_81393066,S4_81393073,S4_81458362,S4_81458366,S4_81458462,S4_81459165,S4_81459171,S4_81459425
KD	4	101298227	101298294	0.068	2	S4_101298227,S4_101298294
KD	4	116319467	116337363	17.897	2	S4_116319467,S4_116337363
KD	4	116910527	116944837	34.311	4	S4_116910527,S4_116913057,S4_116919251,S4_116944837
KD	4	117165015	117269189	104.175	7	S4_117165015,S4_117165491,S4_117212634,S4_117233509,S4_117233580,S4_117233841,S4_117269189
KD	4	117455943	117462012	6.07	2	S4_117455943,S4_117462012
KD	4	117915624	118077196	161.573	13	S4_117915624,S4_117918496,S4_117921135,S4_117921246,S4_117921602,S4_117921625,S4_117956585,S4_118002685,S4_118002766,S4_118004204,S4_118005766,S4_118076720,S4_118077196
KD	4	118318147	118494320	176.174	6	S4_118318147,S4_118332996,S4_118333015,S4_118397117,S4_118494311,S4_118494320
KD	4	118551641	118699392	147.752	11	S4_118551641,S4_118551677,S4_118551678,S4_118551692,S4_118551697,S4_118551704,S4_118699379,S4_118699382,S4_118699387,S4_118699390,S4_118699392
KD	4	118815457	118826452	10.996	2	S4_118815457,S4_118826452
KD	4	121771287	121771298	0.012	2	S4_121771287,S4_121771298
KD	4	121906806	122075740	168.935	7	S4_121906806,S4_121906807,S4_121911487,S4_122075568,S4_122075589,S4_122075641,S4_122075740
KD	4	122289610	122459970	170.361	8	S4_122289610,S4_122289736,S4_122290395,S4_122290512,S4_122453207,S4_122453382,S4_122454771,S4_122459970
KD	4	123750543	123763466	12.924	2	S4_123750543,S4_123763466
KD	4	124185833	124385619	199.787	10	S4_124185833,S4_124188917,S4_124193095,S4_124325033,S4_124325998,S4_124371785,S4_124371796,S4_124376152,S4_124376223,S4_124385619
KD	4	125016854	125017124	0.271	2	S4_125016854,S4_125017124
KD	4	127340317	127488604	148.288	5	S4_127340317,S4_127341602,S4_127377663,S4_127439696,S4_127488604
KD	4	134907082	134907646	0.565	2	S4_134907082,S4_134907646
KD	4	149661643	149861071	199.429	28	S4_149661643,S4_149799760,S4_149799897,S4_149799941,S4_149799952,S4_149804796,S4_149806181,S4_149808117,S4_149808122,S4_149809009,S4_149809297,S4_149809348,S4_149809518,S4_149809834,S4_149809996,S4_149810589,S4_149813273,S4_149813278,S4_149813310,S4_149833195,S4_149837197,S4_149837715,S4_149839353,S4_149839895,S4_149840160,S4_149841555,S4_149843497,S4_149861071
KD	4	166254133	166295749	41.617	4	S4_166254133,S4_166294657,S4_166294718,S4_166295749
KD	4	166559358	166609499	50.142	7	S4_166559358,S4_166580831,S4_166582703,S4_166584902,S4_166586320,S4_166606818,S4_166609499
KD	4	166612593	166623555	10.963	25	S4_166612593,S4_166612678,S4_166612942,S4_166613076,S4_166613305,S4_166613462,S4_166613984,S4_166614103,S4_166614128,S4_166614192,S4_166614377,S4_166614613,S4_166614695,S4_166614943,S4_166615189,S4_166615286,S4_166619153,S4_166619388,S4_166621110,S4_166621380,S4_166621585,S4_166621798,S4_166622638,S4_166622873,S4_166623555
KD	4	168777223	168777246	0.024	2	S4_168777223,S4_168777246
KD	4	169865606	169867662	2.057	2	S4_169865606,S4_169867662
KD	4	176262669	176262674	0.006	2	S4_176262669,S4_176262674
KD	4	183322768	183367707	44.94	7	S4_183322768,S4_183363827,S4_183367288,S4_183367297,S4_183367402,S4_183367468,S4_183367707
KD	4	185654819	185847278	192.46	10	S4_185654819,S4_185654829,S4_185655866,S4_185656561,S4_185658097,S4_185658484,S4_185658654,S4_185658676,S4_185683605,S4_185847278
KD	4	186150026	186161819	11.794	2	S4_186150026,S4_186161819
KD	4	186399130	186562194	163.065	12	S4_186399130,S4_186407911,S4_186410024,S4_186504491,S4_186512475,S4_186517525,S4_186518322,S4_186521696,S4_186522969,S4_186536577,S4_186536816,S4_186562194
KD	4	205504553	205511430	6.878	5	S4_205504553,S4_205511053,S4_205511075,S4_205511111,S4_205511430
KD	4	208792674	208793071	0.398	2	S4_208792674,S4_208793071
KD	4	209141516	209248751	107.236	13	S4_209141516,S4_209141543,S4_209141748,S4_209141804,S4_209148422,S4_209186101,S4_209186136,S4_209187029,S4_209188564,S4_209188911,S4_209188924,S4_209248735,S4_209248751
KD	4	210665401	210802808	137.408	8	S4_210665401,S4_210665419,S4_210721777,S4_210722234,S4_210722246,S4_210737388,S4_210754692,S4_210802808
KD	4	211493783	211493850	0.068	2	S4_211493783,S4_211493850
KD	4	211533260	211535569	2.31	2	S4_211533260,S4_211535569
KD	4	211560126	211740358	180.233	81	S4_211560126,S4_211560426,S4_211580710,S4_211580715,S4_211580722,S4_211580820,S4_211581072,S4_211581651,S4_211581662,S4_211581840,S4_211582372,S4_211583146,S4_211583202,S4_211585353,S4_211586380,S4_211586382,S4_211588822,S4_211589088,S4_211589523,S4_211590290,S4_211590649,S4_211590679,S4_211590777,S4_211590786,S4_211590801,S4_211591112,S4_211591173,S4_211591217,S4_211591228,S4_211591381,S4_211593…
KD	4	212276693	212293051	16.359	2	S4_212276693,S4_212293051
KD	4	216156748	216159319	2.572	2	S4_216156748,S4_216159319
KD	4	218069926	218070063	0.138	2	S4_218069926,S4_218070063
KD	4	218135145	218304885	169.741	4	S4_218135145,S4_218135562,S4_218135581,S4_218304885
KD	4	218625387	218721109	95.723	6	S4_218625387,S4_218648324,S4_218709094,S4_218709146,S4_218717872,S4_218721109
KD	4	219688524	219745612	57.089	6	S4_219688524,S4_219688607,S4_219688613,S4_219702727,S4_219743620,S4_219745612
KD	4	223803676	223803952	0.277	3	S4_223803676,S4_223803678,S4_223803952
KD	4	225272549	225272566	0.018	2	S4_225272549,S4_225272566
KD	4	226580713	226581289	0.577	3	S4_226580713,S4_226581212,S4_226581289
KD	4	232252839	232253208	0.37	2	S4_232252839,S4_232253208
KD	4	239316083	239337736	21.654	21	S4_239316083,S4_239316401,S4_239316588,S4_239316621,S4_239316624,S4_239325403,S4_239325419,S4_239325730,S4_239326003,S4_239326610,S4_239328147,S4_239328334,S4_239328737,S4_239329149,S4_239330994,S4_239331025,S4_239336191,S4_239337614,S4_239337635,S4_239337709,S4_239337736
KD	4	239337796	239529055	191.26	41	S4_239337796,S4_239339675,S4_239339714,S4_239339905,S4_239339911,S4_239350093,S4_239350170,S4_239350191,S4_239350291,S4_239350514,S4_239350769,S4_239351028,S4_239364072,S4_239364912,S4_239365095,S4_239365110,S4_239365220,S4_239365237,S4_239365327,S4_239365650,S4_239366052,S4_239366189,S4_239366679,S4_239366692,S4_239366893,S4_239366897,S4_239366932,S4_239367620,S4_239367764,S4_239381385,S4_239381…
KD	4	245807169	245889138	81.97	4	S4_245807169,S4_245870091,S4_245870123,S4_245889138
KD	5	21321531	21323426	1.896	2	S5_21321531,S5_21323426
KD	5	36972703	37016684	43.982	6	S5_36972703,S5_36972713,S5_36972764,S5_36972771,S5_36987249,S5_37016684
KD	5	68186229	68246638	60.41	4	S5_68186229,S5_68186474,S5_68186560,S5_68246638
KD	5	79555362	79555376	0.015	2	S5_79555362,S5_79555376
KD	5	101170207	101190497	20.291	5	S5_101170207,S5_101181029,S5_101181031,S5_101190491,S5_101190497
KD	5	101219672	101419490	199.819	7	S5_101219672,S5_101307404,S5_101312538,S5_101409309,S5_101418088,S5_101418229,S5_101419490
KD	5	101420289	101434138	13.85	3	S5_101420289,S5_101420833,S5_101434138
KD	5	147256349	147453357	197.009	31	S5_147256349,S5_147295236,S5_147295838,S5_147296075,S5_147296076,S5_147296470,S5_147296633,S5_147296663,S5_147296890,S5_147297886,S5_147297887,S5_147297984,S5_147298887,S5_147298891,S5_147298901,S5_147298910,S5_147299105,S5_147300452,S5_147300467,S5_147300502,S5_147300526,S5_147300543,S5_147335832,S5_147335951,S5_147335952,S5_147335959,S5_147336509,S5_147336524,S5_147336668,S5_147361845,S5_147453…
KD	5	147533445	147534165	0.721	2	S5_147533445,S5_147534165
KD	5	149178815	149256969	78.155	5	S5_149178815,S5_149204615,S5_149231078,S5_149255188,S5_149256969
KD	5	151769792	151842779	72.988	5	S5_151769792,S5_151811563,S5_151816081,S5_151839283,S5_151842779
KD	5	152322588	152340259	17.672	5	S5_152322588,S5_152324313,S5_152324340,S5_152325267,S5_152340259
KD	5	153010118	153181456	171.339	4	S5_153010118,S5_153181383,S5_153181408,S5_153181456
KD	5	153285119	153460094	174.976	11	S5_153285119,S5_153342558,S5_153343057,S5_153349463,S5_153356138,S5_153410994,S5_153412981,S5_153413214,S5_153432174,S5_153439252,S5_153460094
KD	5	168907284	168972745	65.462	16	S5_168907284,S5_168951282,S5_168951296,S5_168970685,S5_168971640,S5_168971669,S5_168971824,S5_168971840,S5_168971875,S5_168971901,S5_168972144,S5_168972169,S5_168972351,S5_168972631,S5_168972654,S5_168972745
KD	5	168982101	169173868	191.768	29	S5_168982101,S5_168982162,S5_168982164,S5_168982175,S5_168982181,S5_168982241,S5_168983738,S5_168992847,S5_168992849,S5_168997620,S5_168999189,S5_168999195,S5_168999206,S5_168999290,S5_169059279,S5_169059297,S5_169064100,S5_169064109,S5_169064122,S5_169064144,S5_169064163,S5_169064207,S5_169064208,S5_169064222,S5_169064235,S5_169064238,S5_169064321,S5_169064870,S5_169173868
KD	5	170189036	170206206	17.171	2	S5_170189036,S5_170206206
KD	5	172816825	172820055	3.231	2	S5_172816825,S5_172820055
KD	5	173525634	173525653	0.02	2	S5_173525634,S5_173525653
KD	5	179397264	179457569	60.306	4	S5_179397264,S5_179398425,S5_179453913,S5_179457569
KD	5	204180490	204336401	155.912	4	S5_204180490,S5_204180515,S5_204306083,S5_204336401
KD	5	208606710	208606717	0.008	2	S5_208606710,S5_208606717
KD	5	221337858	221337880	0.023	2	S5_221337858,S5_221337880
KD	6	22185669	22185721	0.053	3	S6_22185669,S6_22185683,S6_22185721
KD	6	33196990	33368030	171.041	6	S6_33196990,S6_33197330,S6_33197346,S6_33197416,S6_33288686,S6_33368030
KD	6	33925253	33927108	1.856	2	S6_33925253,S6_33927108
KD	6	36346594	36412223	65.63	14	S6_36346594,S6_36346709,S6_36346742,S6_36346750,S6_36362955,S6_36363217,S6_36363262,S6_36363283,S6_36363417,S6_36363479,S6_36396876,S6_36397035,S6_36397193,S6_36412223
KD	6	64391327	64497287	105.961	8	S6_64391327,S6_64391861,S6_64415155,S6_64462588,S6_64469321,S6_64472522,S6_64491795,S6_64497287
KD	6	76217623	76224906	7.284	2	S6_76217623,S6_76224906
KD	6	76872240	76878572	6.333	2	S6_76872240,S6_76878572
KD	6	76923066	77088545	165.48	10	S6_76923066,S6_76923851,S6_76947835,S6_77013900,S6_77085942,S6_77086114,S6_77087614,S6_77087920,S6_77087944,S6_77088545
KD	6	77117598	77312970	195.373	12	S6_77117598,S6_77156367,S6_77218127,S6_77218143,S6_77218756,S6_77218825,S6_77218880,S6_77248591,S6_77249422,S6_77249711,S6_77266028,S6_77312970
KD	6	77340931	77391631	50.701	9	S6_77340931,S6_77343434,S6_77344401,S6_77344581,S6_77345797,S6_77349613,S6_77389908,S6_77390903,S6_77391631
KD	6	77519505	77716514	197.01	16	S6_77519505,S6_77519817,S6_77574416,S6_77574429,S6_77574444,S6_77574714,S6_77615145,S6_77615161,S6_77615196,S6_77618348,S6_77618613,S6_77690379,S6_77701263,S6_77701857,S6_77716148,S6_77716514
KD	6	77728387	77740682	12.296	3	S6_77728387,S6_77731474,S6_77740682
KD	6	77758349	77954745	196.397	7	S6_77758349,S6_77758384,S6_77847316,S6_77847401,S6_77886407,S6_77954686,S6_77954745
KD	6	77989066	77989275	0.21	2	S6_77989066,S6_77989275
KD	6	78857199	78922037	64.839	10	S6_78857199,S6_78900571,S6_78900772,S6_78906328,S6_78916673,S6_78918292,S6_78918408,S6_78918413,S6_78918420,S6_78922037
KD	6	79398384	79482159	83.776	4	S6_79398384,S6_79399134,S6_79399406,S6_79482159
KD	6	79694330	79890466	196.137	14	S6_79694330,S6_79694779,S6_79694946,S6_79754272,S6_79754280,S6_79763871,S6_79763873,S6_79794433,S6_79796632,S6_79799349,S6_79799650,S6_79800032,S6_79804460,S6_79890466
KD	6	84481420	84529598	48.179	4	S6_84481420,S6_84482039,S6_84483342,S6_84529598
KD	6	85715291	85715637	0.347	2	S6_85715291,S6_85715637
KD	6	85857977	85858030	0.054	2	S6_85857977,S6_85858030
KD	6	119545818	119545939	0.122	2	S6_119545818,S6_119545939
KD	6	135051544	135051545	0.002	2	S6_135051544,S6_135051545
KD	6	159734858	159753460	18.603	3	S6_159734858,S6_159748270,S6_159753460
KD	6	159759935	159764591	4.657	6	S6_159759935,S6_159760012,S6_159760297,S6_159764521,S6_159764588,S6_159764591
KD	6	168526288	168526439	0.152	2	S6_168526288,S6_168526439
KD	6	168639635	168639798	0.164	2	S6_168639635,S6_168639798
KD	6	173365664	173372585	6.922	3	S6_173365664,S6_173366590,S6_173372585
KD	7	20086317	20095269	8.953	2	S7_20086317,S7_20095269
KD	7	25644665	25775552	130.888	5	S7_25644665,S7_25775445,S7_25775457,S7_25775476,S7_25775552
KD	7	34352725	34408579	55.855	5	S7_34352725,S7_34399672,S7_34408557,S7_34408563,S7_34408579
KD	7	42062821	42144743	81.923	5	S7_42062821,S7_42068051,S7_42069989,S7_42144732,S7_42144743
KD	7	108627429	108627657	0.229	4	S7_108627429,S7_108627558,S7_108627559,S7_108627657
KD	7	117747440	117762060	14.621	2	S7_117747440,S7_117762060
KD	7	121237509	121239968	2.46	2	S7_121237509,S7_121239968
KD	7	132863292	132863306	0.015	3	S7_132863292,S7_132863299,S7_132863306
KD	7	141851039	141852842	1.804	6	S7_141851039,S7_141852018,S7_141852305,S7_141852701,S7_141852779,S7_141852842
KD	7	146138507	146138961	0.455	2	S7_146138507,S7_146138961
KD	7	146139696	146157146	17.451	9	S7_146139696,S7_146139708,S7_146139711,S7_146139826,S7_146139831,S7_146139859,S7_146139959,S7_146140058,S7_146157146
KD	7	146157613	146343761	186.149	5	S7_146157613,S7_146283964,S7_146284020,S7_146284157,S7_146343761
KD	7	146381450	146428962	47.513	16	S7_146381450,S7_146381476,S7_146381484,S7_146381486,S7_146381517,S7_146381521,S7_146381530,S7_146381562,S7_146381609,S7_146381746,S7_146381768,S7_146381979,S7_146428677,S7_146428689,S7_146428897,S7_146428962
KD	7	147956839	147963716	6.878	2	S7_147956839,S7_147963716
KD	7	151606717	151606718	0.002	2	S7_151606717,S7_151606718
KD	7	152381796	152381814	0.019	3	S7_152381796,S7_152381813,S7_152381814
KD	7	159703948	159703953	0.006	2	S7_159703948,S7_159703953
KD	7	162635692	162636487	0.796	2	S7_162635692,S7_162636487
KD	7	168566793	168566834	0.042	2	S7_168566793,S7_168566834
KD	7	170570881	170571481	0.601	2	S7_170570881,S7_170571481
KD	7	170635291	170648696	13.406	4	S7_170635291,S7_170647488,S7_170648405,S7_170648696
KD	7	170939002	170984638	45.637	7	S7_170939002,S7_170984344,S7_170984364,S7_170984495,S7_170984577,S7_170984612,S7_170984638
KD	7	172374559	172376703	2.145	5	S7_172374559,S7_172375385,S7_172376583,S7_172376658,S7_172376703
KD	7	178335676	178335853	0.178	6	S7_178335676,S7_178335823,S7_178335846,S7_178335850,S7_178335852,S7_178335853
KD	7	178729208	178729235	0.028	3	S7_178729208,S7_178729226,S7_178729235
KD	8	11929038	11929043	0.006	3	S8_11929038,S8_11929042,S8_11929043
KD	8	14478410	14478522	0.113	2	S8_14478410,S8_14478522
KD	8	61003338	61149930	146.593	8	S8_61003338,S8_61005147,S8_61005237,S8_61141386,S8_61141389,S8_61141781,S8_61142186,S8_61149930
KD	8	61363719	61382235	18.517	17	S8_61363719,S8_61363728,S8_61363800,S8_61363862,S8_61364038,S8_61364048,S8_61364051,S8_61364061,S8_61364123,S8_61364128,S8_61364135,S8_61364162,S8_61364176,S8_61367633,S8_61367836,S8_61382187,S8_61382235
KD	8	61450856	61650047	199.192	35	S8_61450856,S8_61450908,S8_61450911,S8_61603045,S8_61603208,S8_61603267,S8_61603280,S8_61603292,S8_61603308,S8_61603329,S8_61603458,S8_61603523,S8_61603592,S8_61603652,S8_61603665,S8_61603666,S8_61603684,S8_61603746,S8_61603857,S8_61603897,S8_61604048,S8_61604078,S8_61624192,S8_61624199,S8_61624203,S8_61624205,S8_61624211,S8_61624214,S8_61640131,S8_61640140,S8_61641270,S8_61641282,S8_61646000,S8_…
KD	8	61703377	61847945	144.569	28	S8_61703377,S8_61706277,S8_61706321,S8_61706335,S8_61706392,S8_61706465,S8_61707181,S8_61707185,S8_61707200,S8_61707270,S8_61707281,S8_61709257,S8_61709260,S8_61720384,S8_61722358,S8_61722386,S8_61722603,S8_61722882,S8_61798871,S8_61798903,S8_61799099,S8_61823038,S8_61839164,S8_61840252,S8_61843680,S8_61846477,S8_61847158,S8_61847945
KD	8	61939219	62096922	157.704	25	S8_61939219,S8_61939282,S8_61944092,S8_61945593,S8_61951339,S8_61951412,S8_61951627,S8_61951661,S8_61951713,S8_61951807,S8_61951822,S8_61951926,S8_61953540,S8_61953837,S8_61954530,S8_61955738,S8_62064970,S8_62066659,S8_62066774,S8_62066797,S8_62066802,S8_62096500,S8_62096529,S8_62096918,S8_62096922
KD	8	62097804	62297651	199.848	8	S8_62097804,S8_62098094,S8_62196807,S8_62197078,S8_62225176,S8_62225295,S8_62231558,S8_62297651
KD	8	62298163	62396550	98.388	9	S8_62298163,S8_62334238,S8_62343512,S8_62343547,S8_62367892,S8_62367979,S8_62370918,S8_62370923,S8_62396550
KD	8	80655085	80655171	0.087	2	S8_80655085,S8_80655171
KD	8	80928157	81116425	188.269	4	S8_80928157,S8_81031315,S8_81031321,S8_81116425
KD	8	86839217	86912589	73.373	5	S8_86839217,S8_86842419,S8_86842442,S8_86847809,S8_86912589
KD	8	94052781	94123841	71.061	5	S8_94052781,S8_94053412,S8_94060049,S8_94123826,S8_94123841
KD	8	94199690	94368191	168.502	5	S8_94199690,S8_94200268,S8_94328227,S8_94329191,S8_94368191
KD	8	97453670	97522306	68.637	8	S8_97453670,S8_97499697,S8_97499723,S8_97499905,S8_97514869,S8_97516910,S8_97522296,S8_97522306
KD	8	99376449	99388788	12.34	2	S8_99376449,S8_99388788
KD	8	99395256	99592560	197.305	9	S8_99395256,S8_99410763,S8_99428013,S8_99435951,S8_99520694,S8_99522214,S8_99523224,S8_99573692,S8_99592560
KD	8	99651387	99658614	7.228	2	S8_99651387,S8_99658614
KD	8	100070811	100264070	193.26	8	S8_100070811,S8_100192208,S8_100195562,S8_100238514,S8_100244163,S8_100251456,S8_100259471,S8_100264070
KD	8	100309067	100309231	0.165	2	S8_100309067,S8_100309231
KD	8	100384846	100385881	1.036	2	S8_100384846,S8_100385881
KD	8	102874531	102968115	93.585	23	S8_102874531,S8_102874553,S8_102874924,S8_102875848,S8_102877452,S8_102877611,S8_102910953,S8_102916350,S8_102916351,S8_102955860,S8_102955884,S8_102955936,S8_102955977,S8_102956001,S8_102956045,S8_102956174,S8_102956203,S8_102956240,S8_102965494,S8_102965504,S8_102965619,S8_102966362,S8_102968115
KD	8	106966726	107002509	35.784	10	S8_106966726,S8_107000323,S8_107001321,S8_107001326,S8_107001339,S8_107001533,S8_107002079,S8_107002089,S8_107002149,S8_107002509
KD	8	121844285	121844356	0.072	3	S8_121844285,S8_121844346,S8_121844356
KD	8	130314949	130334121	19.173	2	S8_130314949,S8_130334121
KD	8	146152339	146178796	26.458	5	S8_146152339,S8_146152413,S8_146169457,S8_146171343,S8_146178796
KD	8	146492425	146492427	0.003	2	S8_146492425,S8_146492427
KD	8	147199689	147212020	12.332	12	S8_147199689,S8_147199690,S8_147199707,S8_147210706,S8_147210724,S8_147210736,S8_147211784,S8_147211800,S8_147211958,S8_147211959,S8_147211962,S8_147212020
KD	8	149063856	149081808	17.953	5	S8_149063856,S8_149076962,S8_149077191,S8_149079753,S8_149081808
KD	8	149904761	149935274	30.514	6	S8_149904761,S8_149905464,S8_149906827,S8_149906862,S8_149923181,S8_149935274
KD	8	151281157	151281674	0.518	3	S8_151281157,S8_151281553,S8_151281674
KD	8	152844386	152845891	1.506	6	S8_152844386,S8_152844655,S8_152844676,S8_152845560,S8_152845635,S8_152845891
KD	8	153132513	153132603	0.091	3	S8_153132513,S8_153132518,S8_153132603
KD	8	161754833	161755521	0.689	2	S8_161754833,S8_161755521
KD	8	178374600	178375544	0.945	2	S8_178374600,S8_178375544
KD	9	1042171	1042350	0.18	6	S9_1042171,S9_1042334,S9_1042339,S9_1042343,S9_1042346,S9_1042350
KD	9	6203501	6221648	18.148	5	S9_6203501,S9_6205949,S9_6206309,S9_6209032,S9_6221648
KD	9	6282043	6461903	179.861	12	S9_6282043,S9_6343245,S9_6343377,S9_6344990,S9_6345019,S9_6345202,S9_6356523,S9_6359836,S9_6359839,S9_6360153,S9_6455110,S9_6461903
KD	9	7219269	7219815	0.547	2	S9_7219269,S9_7219815
KD	9	13891316	13891365	0.05	2	S9_13891316,S9_13891365
KD	9	13891391	13891575	0.185	2	S9_13891391,S9_13891575
KD	9	17054393	17101825	47.433	9	S9_17054393,S9_17055359,S9_17055479,S9_17055511,S9_17056380,S9_17057945,S9_17058370,S9_17101792,S9_17101825
KD	9	17113308	17113431	0.124	3	S9_17113308,S9_17113397,S9_17113431
KD	9	17113506	17113520	0.015	2	S9_17113506,S9_17113520
KD	9	17113523	17233952	120.43	44	S9_17113523,S9_17113583,S9_17152666,S9_17152939,S9_17152965,S9_17153920,S9_17154546,S9_17182178,S9_17184404,S9_17184919,S9_17185793,S9_17185826,S9_17186297,S9_17187745,S9_17188087,S9_17188088,S9_17188099,S9_17188406,S9_17188421,S9_17188988,S9_17189752,S9_17189907,S9_17190008,S9_17190307,S9_17190924,S9_17209767,S9_17210919,S9_17210928,S9_17210957,S9_17210965,S9_17211115,S9_17211117,S9_17211233,S9_…
KD	9	22951079	22951530	0.452	2	S9_22951079,S9_22951530
KD	9	22969804	23156958	187.155	5	S9_22969804,S9_22980419,S9_23153756,S9_23156918,S9_23156958
KD	9	23202482	23210077	7.596	11	S9_23202482,S9_23202548,S9_23202612,S9_23209883,S9_23209908,S9_23209909,S9_23209911,S9_23209912,S9_23209979,S9_23209999,S9_23210077
KD	9	37907985	37908122	0.138	2	S9_37907985,S9_37908122
KD	9	65721075	65841371	120.297	10	S9_65721075,S9_65721093,S9_65836587,S9_65836593,S9_65836616,S9_65837879,S9_65840736,S9_65840762,S9_65840998,S9_65841371
KD	9	95755686	95755729	0.044	3	S9_95755686,S9_95755692,S9_95755729
KD	9	118567795	118567796	0.002	2	S9_118567795,S9_118567796
KD	9	118800900	118801120	0.221	5	S9_118800900,S9_118800920,S9_118800980,S9_118800982,S9_118801120
KD	9	124777756	124972000	194.245	4	S9_124777756,S9_124936260,S9_124962320,S9_124972000
KD	9	127467975	127467977	0.003	2	S9_127467975,S9_127467977
KD	9	129396494	129396575	0.082	2	S9_129396494,S9_129396575
KD	9	129533931	129537349	3.419	3	S9_129533931,S9_129535772,S9_129537349
KD	9	129538458	129565636	27.179	6	S9_129538458,S9_129538640,S9_129556936,S9_129563692,S9_129563733,S9_129565636
KD	9	130420654	130420742	0.089	2	S9_130420654,S9_130420742
KD	9	133121602	133139572	17.971	6	S9_133121602,S9_133122503,S9_133122884,S9_133139541,S9_133139545,S9_133139572
KD	9	135130194	135162860	32.667	7	S9_135130194,S9_135161395,S9_135162593,S9_135162604,S9_135162777,S9_135162817,S9_135162860
KD	9	135614639	135617008	2.37	3	S9_135614639,S9_135615329,S9_135617008
KD	9	137573347	137577498	4.152	2	S9_137573347,S9_137577498
KD	9	137593506	137785200	191.695	9	S9_137593506,S9_137608029,S9_137619643,S9_137619706,S9_137621822,S9_137665664,S9_137673363,S9_137673905,S9_137785200
KD	9	145082364	145084830	2.467	2	S9_145082364,S9_145084830
KD	9	145776834	145776839	0.006	2	S9_145776834,S9_145776839
KD	9	150631487	150634462	2.976	2	S9_150631487,S9_150634462
KD	9	150753698	150753768	0.071	2	S9_150753698,S9_150753768
KD	9	154129145	154132739	3.595	2	S9_154129145,S9_154132739
KD	9	154133144	154133202	0.059	2	S9_154133144,S9_154133202
KD	9	154135301	154295629	160.329	5	S9_154135301,S9_154135321,S9_154135345,S9_154162437,S9_154295629
KD	9	154426089	154426275	0.187	3	S9_154426089,S9_154426271,S9_154426275
KD	9	155601041	155601062	0.022	2	S9_155601041,S9_155601062
KD	9	156680578	156681092	0.515	2	S9_156680578,S9_156681092

## Sheet: Supplementary Table 5
Table S5 - The information of significant haplotype blocks based the regression analysis.
Traits	Haplotypes	Chromosome	SNP	PVE (%)	P value	adjust.P value	Count	Favor allele
HKW	hap3.4	3	S3_7987864,S3_7987977,S3_8044737,S3_8050855,S3_8051157,S3_8107152	1.573	0.007896	0.0204578	3	ATGACT
HKW	hap6.14	6	S6_141259454,S6_141259472	4.95698	2.11e-06	6.0135e-05	2	TC
HKW	hap8.14	8	S8_81245258,S8_81398117,S8_81398261,S8_81433973,S8_81434023	4.8584	2.67e-06	6.0876e-05	7	AGCTT
HKW	hap10.3	10	S10_83950357,S10_83950594,S10_83956595,S10_83956638	3.79273	3.47e-05	0.000439533	4	GCCA
HKW	hap5.15	5	S5_104976772,S5_104996619,S5_105064175,S5_105075111,S5_105075155,S5_105132964	1.15964	0.022649	0.044517	2	CCTGGC
HKW	hap2.9	2	S2_30053513,S2_30054505,S2_30054584,S2_30055226,S2_30055411,S2_30055533,S2_30055581	1.48881	0.009767	0.0242052	7	CACTCGG
HKW	hap2.19	2	S2_140324575,S2_140333546	1.20801	0.019988	0.0414297	2	TT
HKW	hap8.16	8	S8_90597553,S8_90598576,S8_90598596,S8_90598599,S8_90598600,S8_90598684,S8_90600107,S8_90600204,S8_90600251,S8_90600306,S8_90600315,S8_90600329,S8_90602800,S8_90692515	1.18678	0.021106	0.0429658	4	TCCCAAAAGGGACC
HKW	hap1.2	1	S1_8304833,S1_8305843	2.05789	0.002359	0.00927331	2	TC
HKW	hap1.9	1	S1_96086124,S1_96086161	4.16003	1.43e-05	0.0002717	2	CC
HKW	hap5.26	5	S5_109444771,S5_109446179	2.34404	0.001166	0.00511246	2	CG
HKW	hap5.46	5	S5_189149832,S5_189150505,S5_189151020,S5_189151459	2.46713	0.000863	0.00409925	3	CGAT
HKW	hap5.8	5	S5_68604059,S5_68604060	4.05753	1.83e-05	0.000298029	2	TA
HKW	hap6.18	6	S6_154796620,S6_154796621	1.90043	0.003484	0.0116816	3	GA
HKW	hap2.4	2	S2_23486484,S2_23557776,S2_23562075,S2_23562091	3.09351	0.000188	0.0014288	2	CACC
HKW	hap5.48	5	S5_189599612,S5_189599781,S5_189664333,S5_189664513,S5_189664515,S5_189667452,S5_189667695,S5_189683589,S5_189685503,S5_189734214,S5_189783089,S5_189795014,S5_189797139	2.82097	0.000364	0.0020748	3	AAAATAATCATGG
HKW	hap10.15	10	S10_139791859,S10_139805139,S10_139910990,S10_139911111,S10_139912127,S10_139913824,S10_139914994,S10_139915009,S10_139915117,S10_139915188,S10_139915189,S10_139915424,S10_139915552,S10_139915684,S10_139915715,S10_139916008,S10_139916099,S10_139916106,S10_139916334,S10_139916336,S10_139916767,S10_139916854,S10_139916943,S10_139916944,S10_139917880,S10_139917902,S10_139918101,S10_139918245,S10_139…	1.34465	0.014107	0.0309269	13	ACGGTGCTCTTCTCCGCCGGCATCCCTCAGCCACA
HKW	hap2.29	2	S2_180728253,S2_180728344,S2_180728443,S2_180729690	1.18444	0.021241	0.042482	5	GGAT
HKW	hap6.25	6	S6_160990363,S6_160990379,S6_160990407,S6_160990971	1.38053	0.012852	0.028728	2	TTAT
HKW	hap1.18	1	S1_280288267,S1_280289046,S1_280289057,S1_280289084	1.45233	0.010709	0.0254339	2	GTAT
HKW	hap6.3	6	S6_93467922,S6_93474041,S6_93479587,S6_93483131	1.87559	0.003705	0.0120677	2	GTTT
HKW	hap5.29	5	S5_110075204,S5_110092109,S5_110092189,S5_110095087,S5_110095367,S5_110174235	2.63436	0.000573	0.00284009	2	GTCTTT
HKW	hap7.3	7	S7_41692597,S7_41692707	2.07274	0.002274	0.00925843	3	GG
HKW	hap10.11	10	S10_130350601,S10_130350602	2.88474	0.000312	0.001976	2	GA
HKW	hap5.22	5	S5_108095850,S5_108098218,S5_108110578,S5_108167707,S5_108197687,S5_108229954,S5_108244980	1.28155	0.016548	0.0349347	2	AATTATA
HKW	hap3.10	3	S3_34551854,S3_34552102,S3_34552610,S3_34560674,S3_34625283,S3_34625503,S3_34627293,S3_34643643,S3_34643759,S3_34646561,S3_34646683,S3_34649330,S3_34650392,S3_34651023,S3_34652520,S3_34731236,S3_34731256	3.06461	0.000202	0.00143925	5	TAATAATTATAATATAA
HKW	hap2.13	2	S2_48397177,S2_48397271	1.8652	0.003802	0.0120397	2	GG
HKW	hap5.20	5	S5_107537049,S5_107538351,S5_107558899,S5_107571514,S5_107642561,S5_107725558,S5_107725595	3.70735	4.26e-05	0.00048564	2	AAGGATA
HKW	hap6.11	6	S6_139168721,S6_139169185	1.84144	0.004034	0.0124291	3	GT
HKW	hap1.24	1	S1_291658604,S1_291658728	3.58973	5.66e-05	0.000586582	3	GA
HKW	hap10.13	10	S10_139069262,S10_139138615,S10_139138864,S10_139138868,S10_139138878,S10_139164765,S10_139165329,S10_139190657,S10_139190819,S10_139202688,S10_139205664,S10_139259801	2.73483	0.000448	0.00232145	7	TCTGTACGGCGT
HKW	hap10.5	10	S10_115917446,S10_115917568	5.5296	5.33e-07	3.0381e-05	2	CA
HKW	hap1.12	1	S1_215664857,S1_215664919,S1_215664921,S1_215664937	1.30698	0.015506	0.0333525	3	CAAG
HKW	hap10.9	10	S10_125276964,S10_125277025,S10_125277039	3.84868	3.03e-05	0.000431775	3	GCT
HKW	hap7.12	7	S7_146277635,S7_146277647	3.21265	0.000141	0.00123646	2	TC
HKW	hap10.2	10	S10_22991719,S10_22991832	1.72592	0.005381	0.016143	2	TG
HKW	hap5.40	5	S5_141697804,S5_141698060,S5_141755219,S5_141853794,S5_141853797,S5_141853798,S5_141857661,S5_141859885,S5_141870583	2.01378	0.00263	0.009994	3	AATGGTTTA
HKW	hap6.16	6	S6_142324685,S6_142324939	6.27776	8.82e-08	1.00548e-05	2	CG
HKW	hap2.39	2	S2_183063181,S2_183082225	1.42409	0.011506	0.0267691	3	TT
HKW	hap6.15	6	S6_141665438,S6_141665477	1.70811	0.005626	0.0164452	2	TC
HKW	hap1.23	1	S1_291612793,S1_291612796	1.53147	0.008768	0.0222123	2	CA
HKW	hap3.8	3	S3_31078078,S3_31078079,S3_31078454,S3_31078464,S3_31078782,S3_31078790	1.45574	0.010617	0.0257519	2	TAAATA
HKW	hap5.54	5	S5_193717214,S5_193717218,S5_193729898	1.60062	0.007367	0.0204839	3	AGC
HKW	hap3.16	3	S3_184662604,S3_184662636	1.96075	0.003	0.0106875	3	AG
HKW	hap8.23	8	S8_140400787,S8_140400805,S8_140507162,S8_140545110,S8_140545420,S8_140548333	1.57331	0.007893	0.0209256	3	GGGTGG
HKW	hap3.34	3	S3_219382901,S3_219383055	1.6531	0.006457	0.0184025	3	CT
HKW	hap8.22	8	S8_140113186,S8_140113229,S8_140115246	2.86214	0.000329	0.001974	3	CCG
HKW	hap1.7	1	S1_39387440,S1_39387497	3.18588	0.00015	0.00122143	2	CC
HKW	hap9.8	9	S9_128472832,S9_128472883,S9_128473321,S9_128473492,S9_128473524,S9_128473615	3.38418	9.3e-05	0.0008835	2	TCCGGA
HKW	hap7.15	7	S7_147443067,S7_147443510,S7_147443767,S7_147443873,S7_147444129,S7_147444144,S7_147444665,S7_147444678,S7_147444859,S7_147511643,S7_147511791,S7_147512567,S7_147512832,S7_147512833,S7_147596086,S7_147597845,S7_147599564,S7_147617715,S7_147617991,S7_147618026,S7_147618710,S7_147618751,S7_147629642,S7_147629680,S7_147632898,S7_147633243,S7_147642975,S7_147643052	2.77196	0.000409	0.00222029	4	CAGCCCGGGCCGTAAGGAGGCCGGCCCG
HKW	hap3.30	3	S3_219137506,S3_219137565	1.58142	0.007731	0.0209841	3	CG
HKW	hap5.14	5	S5_104489961,S5_104498254	1.10638	0.026003	0.0494057	2	CT
HKW	hap10.14	10	S10_139674950,S10_139788487,S10_139791079,S10_139791148,S10_139791151	2.00827	0.002666	0.009804	6	CTTTA
HKW	hap5.2	5	S5_11966912,S5_11967021,S5_11968085	1.10007	0.026433	0.0493994	3	TAG
HKW	hap2.8	2	S2_29817154,S2_29817445,S2_29818252,S2_29826936,S2_29828193	1.39272	0.012459	0.0284065	5	AGGCT
HKW	hap9.5	9	S9_102506652,S9_102515251	2.90077	0.0003	0.00201176	2	GT
HKW	hap6.6	6	S6_136600476,S6_136611980,S6_136613927,S6_136633776	2.37539	0.00108	0.0049248	3	TAGT
HKW	hap8.10	8	S8_75407432,S8_75407443	1.91959	0.003322	0.011476	2	AA
HKW	hap7.21	7	S7_182342599,S7_182343147,S7_182345072	5.42516	6.85e-07	2.603e-05	2	CTG
HKW	hap7.1	7	S7_36630695,S7_36650712,S7_36650716,S7_36695530,S7_36729411,S7_36733739,S7_36734458,S7_36736531,S7_36736546,S7_36736802,S7_36822013	2.29467	0.001317	0.00556067	4	TTAGCTTTTTA
HKW	hap1.21	1	S1_285813925,S1_285813936	1.11438	0.025468	0.0492094	2	CG
KL	hap3.48	3	S3_222538459,S3_222540297,S3_222540725,S3_222540979,S3_222547467,S3_222548615,S3_222548622,S3_222548630,S3_222548631,S3_222548684,S3_222548685,S3_222549946	4.6785	4.75e-06	4.3163e-05	6	CCCTCCATAGAC
KL	hap9.27	9	S9_124936251,S9_124936260,S9_124962287,S9_124962320,S9_124972000	1.38402	0.012933	0.0245727	5	TTGCG
KL	hap7.33	7	S7_160604519,S7_160605263	2.9504	0.000282	0.00120282	2	TA
KL	hap9.25	9	S9_118567795,S9_118567796	3.72206	4.51e-05	0.000269311	2	TT
KL	hap4.46	4	S4_186399130,S4_186407911,S4_186410024,S4_186410026,S4_186504491,S4_186512475,S4_186517525,S4_186518322,S4_186521696,S4_186522969,S4_186536577,S4_186536816,S4_186562194	2.05852	0.002429	0.00634576	4	TAGTTAAATAATT
KL	hap9.30	9	S9_129538458,S9_129538640,S9_129563692,S9_129563733,S9_129565636	2.93208	0.000295	0.0012331	2	TATAA
KL	hap3.33	3	S3_217801355,S3_217804227,S3_217804713,S3_217805115,S3_217806346,S3_217832581,S3_217832599,S3_217833410,S3_217833948,S3_217834621,S3_217834767,S3_217834796,S3_217835250,S3_217835321,S3_217835815,S3_217835816,S3_217836468,S3_217844718,S3_217854709,S3_217868936	1.09995	0.026699	0.0461165	4	ATAATGTTTTTATAAATATT
KL	hap1.63	1	S1_279874580,S1_279874951,S1_279874963	2.21445	0.001661	0.00488942	4	ATT
KL	hap8.22	8	S8_99658614,S8_99658790,S8_99677897,S8_99683913	1.59516	0.007615	0.0157578	3	AAGG
KL	hap5.24	5	S5_208270520,S5_208353107,S5_208353124,S5_208353142,S5_208353453,S5_208353576,S5_208418018,S5_208456389,S5_208456414	3.019	0.00024	0.001045	4	ACGCTGTTT
KL	hap10.5	10	S10_130624320,S10_130676980,S10_130677253,S10_130677267	1.13341	0.0245	0.0433941	4	CAGT
KL	hap5.10	5	S5_168982101,S5_168982164,S5_168982175,S5_168982181,S5_168982241,S5_168983738,S5_168992847,S5_168992849,S5_168997620,S5_168999189,S5_168999195,S5_168999206,S5_169059279,S5_169059297,S5_169064100,S5_169064109,S5_169064122,S5_169064144,S5_169064207,S5_169064208,S5_169064222,S5_169064235,S5_169064238,S5_169064321,S5_169064870,S5_169173868	1.47103	0.010391	0.0201085	4	AATTAGCCTCGCTCAGGAACGAACTG
KL	hap10.27	10	S10_138893819,S10_138896252,S10_138896421,S10_138896431,S10_138896444,S10_138896532	1.76792	0.004959	0.0111444	5	GCACCG
KL	hap1.51	1	S1_272163372,S1_272179617,S1_272179662,S1_272179708,S1_272179750,S1_272179751,S1_272179786,S1_272179805,S1_272180015,S1_272180025,S1_272180067,S1_272180084,S1_272180086,S1_272180093,S1_272180755,S1_272181368,S1_272187185	2.41451	0.001023	0.0032395	7	CCGTGATGTCTTCGCCA
KL	hap4.23	4	S4_51894501,S4_51894511,S4_51894512,S4_51897425,S4_52073780	1.50628	0.009509	0.0187489	2	TTATT
KL	hap3.18	3	S3_181701155,S3_181702892,S3_181809090,S3_181821897	1.66443	0.006409	0.0139529	2	TTTC
KL	hap2.35	2	S2_239263291,S2_239263294,S2_239269116	5.03341	2.07e-06	2.277e-05	3	ACT
KL	hap9.26	9	S9_118800900,S9_118800920,S9_118800980,S9_118800982,S9_118801120	2.25058	0.001522	0.00461012	3	ATTTG
KL	hap1.65	1	S1_304246583,S1_304248187	1.55886	0.008337	0.0165946	3	CC
KL	hap10.12	10	S10_135277091,S10_135295152,S10_135295569	3.43863	8.83e-05	0.000439398	3	TCG
KL	hap1.15	1	S1_15070799,S1_15071403	2.477	0.00088	0.00301508	3	AG
KL	hap10.31	10	S10_139790874,S10_139915434,S10_139915684,S10_139916334,S10_139916336,S10_139916767,S10_139916854,S10_139916896,S10_139917880,S10_139917902,S10_139918245,S10_139918265,S10_139919110,S10_139919869,S10_139920017,S10_139920954,S10_139921145	6.54945	6.02e-08	1.25818e-06	3	TTACAAGATAATCAAGT
KL	hap2.17	2	S2_174574660,S2_174659156,S2_174661353,S2_174662064,S2_174662071,S2_174662077,S2_174669793,S2_174679707,S2_174763698,S2_174764304	1.89446	0.003632	0.008626	11	ATAGCAACTG
KL	hap10.15	10	S10_135742354,S10_135816488,S10_135816546,S10_135816643	4.23417	1.35e-05	0.000100768	3	AATA
KL	hap3.3	3	S3_11809791,S3_11809874	4.94926	2.52e-06	2.6334e-05	3	GG
KL	hap10.35	10	S10_143135941,S10_143135949	2.30779	0.001324	0.00413009	3	CA
KL	hap10.3	10	S10_127560246,S10_127564707	4.14825	1.65e-05	0.000111242	3	CC
KL	hap4.58	4	S4_219688524,S4_219688607,S4_219688613,S4_219743620	2.01658	0.002691	0.00694344	4	TCGA
KL	hap8.6	8	S8_61840252,S8_61846477,S8_61847158	5.5855	5.7e-07	7.44563e-06	2	ACT
KL	hap8.3	8	S8_61363719,S8_61363728,S8_61363862,S8_61364038,S8_61364048,S8_61364051,S8_61364061,S8_61364079,S8_61364123,S8_61364128,S8_61364162,S8_61364176,S8_61367633,S8_61367836,S8_61382187	1.49584	0.009763	0.0190698	3	GGTTTAGGCTACAAC
KL	hap6.30	6	S6_170349993,S6_170350678	11.7625	3.3e-13	6.897e-11	4	AT
KL	hap3.4	3	S3_35199123,S3_35199330,S3_35202440,S3_35202449,S3_35202450,S3_35204629,S3_35204685	4.91637	2.72e-06	2.70705e-05	3	TAGAATA
KL	hap6.26	6	S6_159734858,S6_159753460	5.9949	2.19e-07	3.52085e-06	4	AT
KL	hap10.7	10	S10_133636282,S10_133665209,S10_133665549	2.523	0.000787	0.00274138	3	GGG
KL	hap4.2	4	S4_11912556,S4_11912664,S4_11912811,S4_11926210,S4_11926373,S4_11927379	10.9838	2.02e-12	1.40727e-10	4	CCGATA
KL	hap7.9	7	S7_117762089,S7_117763959	1.56205	0.008271	0.0166215	3	TC
KL	hap7.27	7	S7_147963716,S7_147963815,S7_147986316,S7_148161102	3.54547	6.85e-05	0.00037675	6	GCTG
KL	hap4.37	4	S4_176262669,S4_176262674	4.25215	1.29e-05	9.98556e-05	2	GG
KL	hap5.6	5	S5_101170207,S5_101170634,S5_101170765,S5_101171122,S5_101179018,S5_101180935,S5_101181029,S5_101181031,S5_101185869,S5_101190486,S5_101190491,S5_101190497,S5_101190564,S5_101190611,S5_101191325,S5_101191399,S5_101194011,S5_101219672,S5_101220438,S5_101226760,S5_101227049,S5_101303075,S5_101303679,S5_101307404,S5_101311363,S5_101311365,S5_101312538,S5_101312642,S5_101314926,S5_101314927,S5_101335…	1.29361	0.016245	0.0297825	3	CGGGCTACATGAGGGGCCAATGAATGGTCAGGACGGC
KL	hap10.28	10	S10_138953945,S10_138954003,S10_138964084,S10_138967804,S10_139066450	3.48317	7.95e-05	0.000415387	5	TCTCC
KL	hap4.56	4	S4_218135145,S4_218135562,S4_218135581,S4_218304885	2.65865	0.000568	0.00204676	3	ACGA
KL	hap5.9	5	S5_168951282,S5_168951296,S5_168970685,S5_168971640,S5_168971669,S5_168971824,S5_168971840,S5_168971875,S5_168971901,S5_168972144,S5_168972196,S5_168972351,S5_168972631,S5_168972654,S5_168972745	1.72085	0.005574	0.0123933	2	CCCTCGTTTATGCTC
KL	hap3.49	3	S3_222841118,S3_222845343	2.45961	0.000917	0.00304211	3	AG
KL	hap9.41	9	S9_150753524,S9_150753525,S9_150753698,S9_150753768	1.64973	0.006648	0.014324	3	ATTG
KL	hap6.19	6	S6_84936628,S6_84938308,S6_84952082	2.79863	0.000406	0.00160102	2	TAA
KL	hap9.33	9	S9_133121602,S9_133122503,S9_133122884,S9_133139541,S9_133139545,S9_133139572	1.56861	0.008136	0.016509	4	AGAGGA
KL	hap7.28	7	S7_151542210,S7_151606684,S7_151606717,S7_151606718	1.90304	0.003555	0.00854017	3	ATGA
KL	hap9.34	9	S9_135127516,S9_135130194	3.22471	0.000147	0.000667891	3	TG
KL	hap1.40	1	S1_253604780,S1_253750111,S1_253758908,S1_253768754,S1_253778328	5.65219	4.88e-07	6.79947e-06	2	AATTT
KL	hap2.33	2	S2_208355772,S2_208361165	1.17917	0.02178	0.0389062	3	TG
KL	hap9.4	9	S9_6282043,S9_6343245,S9_6343377,S9_6344990,S9_6345019,S9_6345202,S9_6356523,S9_6359751,S9_6359836,S9_6359839,S9_6359889,S9_6359898,S9_6360153,S9_6455110,S9_6461903	6.62538	5.06e-08	1.32193e-06	3	GCTTGGCACAGAGGA
KL	hap8.37	8	S8_178374600,S8_178375544	2.46368	0.000908	0.00306084	2	GC
KL	hap4.59	4	S4_220722588,S4_220722985	3.52285	7.23e-05	0.000387454	3	TA
KL	hap3.15	3	S3_173314632,S3_173315188,S3_173370449,S3_173374751,S3_173426685	7.5928	5.33e-09	1.85662e-07	4	GTAGG
KL	hap1.8	1	S1_9356236,S1_9356314,S1_9356396,S1_9356607	1.58941	0.007725	0.0158287	3	CCTT
KL	hap3.40	3	S3_220486600,S3_220486683	2.0737	0.002341	0.00635414	2	TA
KL	hap6.18	6	S6_84481420,S6_84481421,S6_84482039,S6_84529598,S6_84588015,S6_84588024	3.88821	3.05e-05	0.000193167	5	CACAGG
KL	hap4.53	4	S4_211819951,S4_211819962,S4_211823646,S4_211835007,S4_211835013,S4_211835024,S4_211835089,S4_211835113,S4_211838556,S4_211875445,S4_211914260,S4_211956234,S4_212019792	2.0787	0.002313	0.00636075	2	AGTTATGATAGAT
KL	hap3.11	3	S3_160472133,S3_160473349,S3_160473682,S3_160474883	2.45183	0.000935	0.00305336	4	GGAT
KL	hap10.34	10	S10_141564477,S10_141564579,S10_141650128,S10_141650485,S10_141651161,S10_141657877,S10_141659249,S10_141662798,S10_141662866,S10_141662882,S10_141664045	2.22799	0.001607	0.00479804	4	CGATAAACTCG
KL	hap1.58	1	S1_276283461,S1_276284141,S1_276284186,S1_276284209	2.18043	0.001804	0.00516488	2	TATC
KL	hap9.17	9	S9_23153756,S9_23156958,S9_23202482,S9_23202548,S9_23202612,S9_23209811,S9_23209883,S9_23209908,S9_23209909,S9_23209911,S9_23209912,S9_23209979,S9_23209999,S9_23210077	2.14409	0.001972	0.00556957	8	ACTATATATGCTCG
KL	hap6.12	6	S6_77218825,S6_77218880,S6_77249422,S6_77249711,S6_77344581,S6_77349613,S6_77390903,S6_77391631	2.41442	0.001023	0.00328934	2	GGAAAGAT
KL	hap7.2	7	S7_27415116,S7_27539073,S7_27539181,S7_27541796,S7_27542051	4.47539	7.65e-06	6.14942e-05	5	CTTAA
KL	hap4.34	4	S4_166609499,S4_166612678,S4_166612942,S4_166613076,S4_166613305,S4_166613462,S4_166613984,S4_166614103,S4_166614128,S4_166614192,S4_166614613,S4_166614695,S4_166614943,S4_166615189,S4_166615286,S4_166619153,S4_166619388,S4_166621110,S4_166621380,S4_166621585,S4_166621798,S4_166622638,S4_166622873	4.20395	1.45e-05	0.0001045	4	CCACGGCGAGGGACCGGCGGGCG
KL	hap6.24	6	S6_135051544,S6_135051545	6.32372	1.02e-07	1.938e-06	2	CG
KL	hap5.5	5	S5_101150100,S5_101151763,S5_101152026,S5_101169744	1.94943	0.003173	0.00798984	3	TCCT
KL	hap6.8	6	S6_36346594,S6_36346709,S6_36346742,S6_36362955,S6_36363217,S6_36363262,S6_36363479,S6_36396876,S6_36397035,S6_36397038,S6_36397181,S6_36397193,S6_36412223	2.2828	0.001408	0.00432753	4	AATTTTTATGATA
KL	hap3.32	3	S3_217575255,S3_217582889	1.89029	0.003668	0.00861362	3	CG
KL	hap1.26	1	S1_61905516,S1_61906428	2.79815	0.000406	0.00163181	3	AC
KL	hap1.54	1	S1_272698176,S1_272705321,S1_272705437,S1_272705492,S1_272706619,S1_272706637,S1_272723555	3.36711	0.000105	0.00049875	4	ATGAATT
KL	hap7.7	7	S7_117735328,S7_117742269,S7_117748595,S7_117748701	2.69428	0.000521	0.0019798	3	ACAT
KL	hap4.62	4	S4_239329773,S4_239330994,S4_239331025,S4_239336191,S4_239337614,S4_239337635,S4_239337709,S4_239337796,S4_239339675,S4_239339714,S4_239339911,S4_239350093,S4_239350170,S4_239350191,S4_239350291,S4_239350514,S4_239350769,S4_239351028,S4_239364072,S4_239364894,S4_239364912,S4_239365095,S4_239365237,S4_239365327,S4_239365650,S4_239365833,S4_239366052,S4_239366189,S4_239366243,S4_239366250,S4_239366…	11.6804	4.01e-13	4.19045e-11	2	TGTTGGCACCCCGTCGACGGCCTGCGCAAAACGACCGCAGGTATAGAGACC
KL	hap2.24	2	S2_186501637,S2_186501638,S2_186533683,S2_186576082,S2_186583453,S2_186586335,S2_186587667	1.91516	0.003451	0.00858642	2	GAGTACA
KL	hap9.45	9	S9_154421662,S9_154426089,S9_154426271,S9_154426275	4.18107	1.53e-05	0.00010659	3	TTGA
KL	hap8.30	8	S8_146492425,S8_146492427,S8_146516269	3.71544	4.58e-05	0.000265894	4	GTG
KL	hap1.34	1	S1_237936673,S1_237938781	3.40948	9.46e-05	0.0004598	2	CA
KL	hap4.52	4	S4_211595475,S4_211595623,S4_211595641,S4_211595645,S4_211595684,S4_211595703,S4_211595722,S4_211595855,S4_211595886,S4_211595916,S4_211595918,S4_211595934,S4_211595971,S4_211595972,S4_211595978,S4_211596066,S4_211598147,S4_211598369,S4_211602137,S4_211602170,S4_211603646,S4_211603651,S4_211604011,S4_211604023,S4_211604060,S4_211604179,S4_211604538,S4_211606173,S4_211606551,S4_211606618,S4_211606…	7.86264	2.86e-09	1.19548e-07	1	GAGGACGGCCAAAGCATGCCGTAGTGTGGGGCGGCAGTCTGCCGGTACAGCCGTGTGGAGGTACGGTGGGTCACGAACTAACACCTCTACCCAAGACTTCTGCTGGTATTGGCCCGTTAGAATAACCCCTTGTATAGCGGGAGGCAACCCGTGCGCAACCGGGGTCTCCCACAATCGAGGCTTGAAACTCGGA
KL	hap3.36	3	S3_219021058,S3_219021277,S3_219031918	2.88231	0.000332	0.00136055	3	TAT
KL	hap8.8	8	S8_62097804,S8_62196807,S8_62197078,S8_62225176,S8_62231558,S8_62297651	6.98705	2.18e-08	6.50886e-07	3	TCGTTA
KL	hap5.25	5	S5_208541282,S5_208603675,S5_208606175,S5_208606230,S5_208606351,S5_208606380,S5_208606447,S5_208606487,S5_208606636,S5_208606661,S5_208606710,S5_208606717,S5_208606729,S5_208606922,S5_208630754,S5_208630816,S5_208630853,S5_208630924,S5_208630929,S5_208631092,S5_208631362,S5_208636608,S5_208636610,S5_208637487,S5_208639297,S5_208672314,S5_208679817,S5_208683560,S5_208733352,S5_208733367,S5_208733…	1.2373	0.018757	0.0340888	4	TTATTCTTTATAATAAAAATGTACCTTAAGGG
KL	hap1.46	1	S1_257310737,S1_257310749,S1_257311517	1.35588	0.013885	0.0259104	3	TTA
KL	hap1.62	1	S1_278372373,S1_278383050,S1_278400938,S1_278404356,S1_278511985,S1_278512100,S1_278528514,S1_278528521	6.04237	1.96e-07	3.41367e-06	2	ATTTATTA
KL	hap6.4	6	S6_22180391,S6_22185669,S6_22185683,S6_22185721,S6_22185983	2.55991	0.00072	0.00255051	2	GTCAT
KL	hap1.27	1	S1_62065738,S1_62068828,S1_62068842,S1_62244162	1.09184	0.027275	0.0467252	3	AGAA
KL	hap5.22	5	S5_205476087,S5_205476088,S5_205492677	2.68085	0.000538	0.00200789	3	TTT
KL	hap6.11	6	S6_76923066,S6_76923851,S6_77013900,S6_77085942,S6_77087614,S6_77087920,S6_77087944,S6_77117598	1.10212	0.026561	0.0466492	4	TAGGATTG
KL	hap7.15	7	S7_133597648,S7_133598907,S7_133600084,S7_133602525,S7_133602811	2.00374	0.002777	0.00707796	3	ATGCA
KL	hap1.31	1	S1_124345174,S1_124345187,S1_124347274	1.10074	0.026656	0.0464259	3	GGA
KL	hap4.28	4	S4_81458362,S4_81458366,S4_81459171,S4_81459425	5.11363	1.72e-06	2.11459e-05	4	CCCA
KL	hap8.9	8	S8_62343512,S8_62343547,S8_62367979,S8_62370918,S8_62370923,S8_62396550	1.21019	0.020115	0.0362417	2	TCTGGA
KL	hap10.6	10	S10_131469569,S10_131469652,S10_131469699	1.79147	0.00468	0.0106317	4	GGG
KL	hap8.21	8	S8_99568907,S8_99573692	2.66632	0.000558	0.002046	2	AT
KL	hap9.23	9	S9_95755594,S9_95755686,S9_95755692,S9_95755729,S9_95759932	2.19229	0.001753	0.00508857	3	ATATG
KL	hap7.31	7	S7_153514954,S7_153514993	1.6796	0.006172	0.0135784	2	TT
KL	hap2.7	2	S2_31417129,S2_31424631,S2_31424666,S2_31514178,S2_31514398,S2_31514641,S2_31514716,S2_31514808,S2_31515044,S2_31515702,S2_31516059,S2_31538118,S2_31539258	2.79034	0.000414	0.00160233	4	CCGGACCAGGTGG
KL	hap8.33	8	S8_149845163,S8_149904761,S8_149905464,S8_149905494,S8_149906827,S8_149906862,S8_149923163,S8_149923166,S8_149923181,S8_149923433,S8_149923758	1.60777	0.007379	0.0154221	8	TAACGCAGGCT
KL	hap5.8	5	S5_147297984,S5_147300467	1.91093	0.003487	0.00847422	2	GG
KL	hap1.3	1	S1_7387181,S1_7387183	2.05866	0.002428	0.00642344	2	TA
KL	hap3.6	3	S3_43047383,S3_43047392,S3_43047459,S3_43047460,S3_43047528,S3_43049343,S3_43049377,S3_43050638,S3_43059864,S3_43062318,S3_43063289,S3_43064618,S3_43069717,S3_43097603,S3_43097604,S3_43097799,S3_43097804,S3_43097921,S3_43097922	3.12877	0.000185	0.00082266	4	ACTGGCCATTAGACTGGAG
KL	hap9.15	9	S9_17113523,S9_17113583,S9_17152666,S9_17152939,S9_17152965,S9_17153920,S9_17154546,S9_17182737,S9_17184404,S9_17184919,S9_17185793,S9_17185826,S9_17186814,S9_17186840,S9_17187479,S9_17187550,S9_17187745,S9_17188087,S9_17188088,S9_17188099,S9_17188421,S9_17188988,S9_17189741,S9_17189752,S9_17189907,S9_17189986,S9_17190008,S9_17190307,S9_17190924,S9_17209632,S9_17209767,S9_17210919,S9_17210928,S9_…	4.533	6.67e-06	5.57612e-05	4	TTGGTCGAGCGAGTGAAGAACGAACGGGCTGAGTTAACCGGCCCGATCGGCAAA
KL	hap6.29	6	S6_170346656,S6_170347691	5.9514	2.43e-07	3.62764e-06	3	AG
KL	hap4.15	4	S4_42805029,S4_42834485,S4_42838204,S4_42893540,S4_42936847	1.45431	0.010834	0.0207734	4	GGCCG
KL	hap3.20	3	S3_186850385,S3_186850437,S3_186850440,S3_186850501,S3_186875312,S3_186875700,S3_186918184,S3_186918616,S3_186918892,S3_186921525,S3_186921600,S3_186921923,S3_187040478,S3_187040844,S3_187040895,S3_187041111,S3_187041217,S3_187041221,S3_187043080,S3_187043674,S3_187049573,S3_187049640	1.8165	0.004399	0.0101032	4	AATGAGCGGAGCAATAGTAAAA
KL	hap6.22	6	S6_94252150,S6_94272105	1.62587	0.007054	0.0150437	3	GG
KL	hap10.23	10	S10_138379373,S10_138394977	1.38184	0.013003	0.0244831	2	CG
KL	hap10.33	10	S10_141446900,S10_141447275	3.83627	3.45e-05	0.000212074	3	GT
KL	hap10.4	10	S10_130101620,S10_130101649,S10_130101655	3.47527	8.09e-05	0.000412393	3	CAT
KL	hap6.28	6	S6_168639635,S6_168639798	2.11204	0.002132	0.00594117	2	CT
KL	hap4.1	4	S4_8127534,S4_8132858,S4_8133430,S4_8157326	6.62492	5.06e-08	1.17504e-06	4	CGAA
KL	hap7.22	7	S7_146139696,S7_146139708,S7_146139711,S7_146139826,S7_146139831,S7_146139859,S7_146139959,S7_146140058,S7_146157146	1.91334	0.003466	0.00852228	3	AATATTTTT
KL	hap8.29	8	S8_146152339,S8_146152413,S8_146169457,S8_146171343,S8_146178796,S8_146318163	5.0428	2.02e-06	2.34544e-05	2	AACATA
KL	hap1.9	1	S1_9492304,S1_9492336,S1_9492396,S1_9492623,S1_9492625,S1_9547662,S1_9547691,S1_9547997,S1_9548006,S1_9548032	4.01657	2.25e-05	0.000146953	4	AGAGACCTAA
KL	hap2.27	2	S2_192275018,S2_192275021	3.32273	0.000116	0.000538756	3	CT
KL	hap10.14	10	S10_135596183,S10_135596187,S10_135596365,S10_135596371,S10_135596388,S10_135596551,S10_135673547,S10_135674038,S10_135675442,S10_135684700,S10_135685659,S10_135687574,S10_135691771	1.33312	0.014711	0.0272088	16	TAGGAAATATCGA
KL	hap7.39	7	S7_180826426,S7_180826472	3.57878	6.33e-05	0.000357559	2	TT
KL	hap4.9	4	S4_25483720,S4_25563378,S4_25666506,S4_25668261,S4_25668263,S4_25668319,S4_25670165	2.06302	0.002402	0.00643613	3	TCCTGGT
KL	hap10.9	10	S10_134742122,S10_134742226	4.76069	3.92e-06	3.724e-05	2	CT
KL	hap3.22	3	S3_195324842,S3_195324904	1.87375	0.003821	0.00887321	3	AG
KL	hap4.29	4	S4_101381703,S4_101383028	1.62063	0.007147	0.0150881	3	GA
KL	hap9.21	9	S9_69309531,S9_69309542	7.91636	2.51e-09	1.31147e-07	2	CA
KL	hap10.37	10	S10_145647881,S10_145648089	4.64945	5.09e-06	4.43254e-05	4	TA
KW	hap4.62	4	S4_196544670,S4_196544678	2.04643	0.00246	0.0102284	3	AA
KW	hap8.7	8	S8_61603652,S8_61603665,S8_61603666,S8_61603857,S8_61624211,S8_61624214	1.4318	0.011337	0.0314254	2	TATGAA
KW	hap4.1	4	S4_11912556,S4_11912664,S4_11912811,S4_11926210,S4_11926373,S4_11927379,S4_12006149,S4_12006778	2.9693	0.000259	0.00194867	6	CCGATATA
KW	hap4.14	4	S4_43141945,S4_43142800,S4_43142940,S4_43145256,S4_43145324,S4_43147295,S4_43199822,S4_43199856,S4_43199877,S4_43235813,S4_43310622,S4_43310655	6.77857	2.93e-08	4.6294e-06	3	CGCGCGGGCCAG
KW	hap10.8	10	S10_135277091,S10_135295152	3.427	8.65e-05	0.000759278	2	TC
KW	hap4.72	4	S4_213807058,S4_213807187,S4_213807550	2.6521	0.00056	0.0035392	2	AAA
KW	hap3.10	3	S3_161429622,S3_161429648	6.54501	5.14e-08	2.70707e-06	3	TA
KW	hap8.13	8	S8_99895735,S8_99896075,S8_99903646,S8_100024708	5.37234	8.35e-07	1.3193e-05	2	AAAA
KW	hap3.5	3	S3_54365137,S3_54365317,S3_54365491,S3_54444959,S3_54445087,S3_54551248,S3_54551955,S3_54552067,S3_54552254,S3_54553152,S3_54553223	1.90601	0.003468	0.0130463	3	GGATTCGATCT
KW	hap10.22	10	S10_141564477,S10_141564579,S10_141650485,S10_141651161,S10_141657877,S10_141659249,S10_141662798,S10_141662882,S10_141664045	1.5964	0.00749	0.0236684	4	CGTAAACCG
KW	hap4.77	4	S4_239385220,S4_239394805	1.21295	0.019816	0.0474383	2	AG
KW	hap6.1	6	S6_22185669,S6_22185683,S6_22185721	1.76491	0.004933	0.0165833	2	TCA
KW	hap7.21	7	S7_162563641,S7_162564243,S7_162635692,S7_162636487	1.4015	0.012226	0.0327408	2	AACA
KW	hap4.32	4	S4_78020791,S4_78022553,S4_78022554,S4_78022559,S4_78022830,S4_78022883,S4_78022893,S4_78023340,S4_78023871,S4_78024431,S4_78043715,S4_78043751,S4_78043766,S4_78060226,S4_78074905,S4_78075031,S4_78075224,S4_78075282,S4_78079043,S4_78079171,S4_78079204,S4_78079387,S4_78079437,S4_78082272,S4_78082275,S4_78082568,S4_78083162,S4_78083186,S4_78084545,S4_78084577,S4_78086372,S4_78086651,S4_78086661,S4_…	2.03014	0.002561	0.0103753	6	AAATTATTTCTAAAGTTTTTTTGTTATTTAAAAATTAGTTTACAATATGGACACCAAATAT
KW	hap3.52	3	S3_223461990,S3_223462336,S3_223462411	2.09043	0.002201	0.00965994	3	GAG
KW	hap1.15	1	S1_257231716,S1_257237336,S1_257237339,S1_257237342,S1_257237383,S1_257237384,S1_257308622	1.4267	0.011517	0.0313739	4	GAGTTGC
KW	hap9.15	9	S9_129533931,S9_129535772,S9_129537349,S9_129538458,S9_129538640,S9_129563692,S9_129563733,S9_129565636	5.51775	5.93e-07	1.04104e-05	3	CGTAGGGG
KW	hap7.24	7	S7_170582739,S7_170635291,S7_170648405,S7_170648696	3.08467	0.000197	0.00163821	3	TTAA
KW	hap5.9	5	S5_120768457,S5_120768548	4.87019	2.76e-06	3.634e-05	2	TA
KW	hap8.20	8	S8_130314949,S8_130334121	2.08126	0.002253	0.00962092	3	TA
KW	hap4.11	4	S4_38394584,S4_38394727,S4_38394764,S4_38401716,S4_38401796,S4_38401825,S4_38402709,S4_38402888,S4_38430887,S4_38431600,S4_38431602	2.18847	0.001724	0.00878684	6	TTATGACGTAG
KW	hap10.20	10	S10_140619144,S10_140619714	2.67348	0.000531	0.00349575	3	TC
KW	hap1.6	1	S1_40527320,S1_40527326	2.51062	0.000787	0.00478254	2	AT
KW	hap1.16	1	S1_271807052,S1_271807265,S1_271807269	2.17552	0.00179	0.0085703	2	TTG
KW	hap4.31	4	S4_76925824,S4_76926835,S4_76979749,S4_76981004,S4_76981523,S4_76989684	3.64847	5.09e-05	0.000473071	2	GGTTAG
KW	hap4.38	4	S4_117165015,S4_117165491,S4_117212634,S4_117212677,S4_117233509,S4_117233580,S4_117233841,S4_117269189	1.43612	0.011231	0.0316875	2	GAGTATAA
KW	hap4.39	4	S4_117455943,S4_117462012	1.93162	0.003253	0.012536	3	AA
KW	hap7.3	7	S7_25775009,S7_25775445,S7_25775457,S7_25775476,S7_25775528,S7_25775552	1.51014	0.009285	0.0282121	3	CTTTTA
KW	hap3.37	3	S3_219913926,S3_219914002,S3_219914056,S3_219915580,S3_219989090,S3_219991183,S3_219991224	1.27734	0.016819	0.0415219	3	GCAGTAA
KW	hap5.4	5	S5_68186229,S5_68186474,S5_68186560,S5_68246638	5.03099	1.88e-06	2.70036e-05	2	CGGC
KW	hap4.42	4	S4_118318147,S4_118332996,S4_118333015,S4_118397117,S4_118473918,S4_118494311,S4_118494320	4.52997	6.2e-06	6.99714e-05	4	TCCGCAA
KW	hap5.11	5	S5_147142119,S5_147179702,S5_147238953,S5_147241481	2.18425	0.001747	0.00862581	2	AATA
KW	hap7.4	7	S7_34408557,S7_34408563	4.83354	3.01e-06	3.65831e-05	3	TG
KW	hap4.7	4	S4_18618908,S4_18635023,S4_18635471	1.22296	0.019341	0.0470135	3	TAG
KW	hap2.12	2	S2_131041614,S2_131041640	1.5251	0.00896	0.0277584	3	GG
KW	hap10.1	10	S10_124525435,S10_124573868,S10_124574006,S10_124574376	2.97034	0.000259	0.0020461	2	GGCG
KW	hap7.9	7	S7_112901880,S7_112914754,S7_112919406	1.49482	0.009669	0.0282908	5	AAA
KW	hap2.1	2	S2_3941352,S2_3946471,S2_3946565,S2_4006001,S2_4020649	1.64245	0.006681	0.0215428	5	GGCGG
KW	hap10.14	10	S10_136590127,S10_136639506,S10_136639553,S10_136639564,S10_136639832,S10_136639847,S10_136639913,S10_136639933,S10_136639945,S10_136639948,S10_136639966,S10_136640033,S10_136640079,S10_136640225,S10_136640254,S10_136640433,S10_136640713,S10_136640731,S10_136640975,S10_136641282,S10_136641291,S10_136641346,S10_136641495,S10_136641518,S10_136641575,S10_136641604,S10_136641637,S10_136641911,S10_136…	5.69672	3.87e-07	7.64325e-06	5	TCGTTAGGCCGTAAGGTCTTTTGACCCCTGGGCGTATGTTTCGGAGTAATAAGTTTATTGTT
KW	hap2.26	2	S2_212862979,S2_212863032,S2_212863047,S2_212863049,S2_212865063,S2_212867712	1.31359	0.015338	0.0390872	2	AATAGG
KW	hap9.7	9	S9_23153756,S9_23156918,S9_23156958,S9_23202482,S9_23209883	1.45082	0.010796	0.031014	6	ACCTC
KW	hap4.40	4	S4_117766585,S4_117915624,S4_117916447,S4_117918496,S4_117920489,S4_117921135,S4_117921246,S4_117921602,S4_117921625,S4_117956585,S4_117956596,S4_117961681	2.50691	0.000794	0.00464637	4	AAGACTTTGAGC
KW	hap7.12	7	S7_121237509,S7_121239968	5.79815	3e-07	6.77143e-06	3	CT
KW	hap9.10	9	S9_106930246,S9_106930268	6.31056	8.99e-08	3.55105e-06	2	AT
KW	hap4.27	4	S4_68931175,S4_68931444,S4_68931464,S4_69031073	2.11125	0.00209	0.00943486	5	ATGA
KW	hap4.8	4	S4_25666506,S4_25668319,S4_25670165	1.83109	0.004183	0.014687	2	CGT
KW	hap10.23	10	S10_143236547,S10_143236619,S10_143274954,S10_143275320	3.73486	4.13e-05	0.000407837	3	TAGG
KW	hap3.26	3	S3_204281438,S3_204282740,S3_204283037,S3_204283060,S3_204366565,S3_204366611,S3_204366733,S3_204366740,S3_204366890,S3_204367601,S3_204367602,S3_204367934,S3_204368148,S3_204368185,S3_204368277,S3_204368380,S3_204368855	1.37969	0.012965	0.0341412	6	CCTGGATTAAACAAGTC
KW	hap1.1	1	S1_7567276,S1_7567408,S1_7604668,S1_7680904,S1_7700424	1.93825	0.003206	0.0126637	5	CGAAA
KW	hap3.28	3	S3_204796552,S3_204796553,S3_204796793	2.12811	0.002011	0.00934524	4	CAT
KW	hap7.15	7	S7_132863292,S7_132863299,S7_132863306	2.44351	0.000933	0.00526479	2	TCT
KW	hap5.29	5	S5_170189036,S5_170192251,S5_170206206,S5_170206421,S5_170211618,S5_170211783,S5_170212139,S5_170212216,S5_170212582	4.29749	1.08e-05	0.00011376	5	AATACATAA
KW	hap3.31	3	S3_216467597,S3_216468310	1.86726	0.003821	0.01404	3	AG
KW	hap2.23	2	S2_201418204,S2_201419474,S2_201609492,S2_201616843	1.80435	0.004465	0.0153363	3	GAAA
KW	hap1.14	1	S1_218853107,S1_218853182,S1_218853228	1.74154	0.005228	0.0172088	2	GGT
KW	hap10.18	10	S10_139772017,S10_139783077	6.02885	1.76e-07	5.5616e-06	2	AT
KW	hap3.1	3	S3_6494873,S3_6498991	2.2251	0.001584	0.0083424	2	TT
KW	hap8.19	8	S8_121844285,S8_121844346,S8_121844360	1.50124	0.009521	0.0283834	3	CGA
KW	hap10.15	10	S10_136799008,S10_136799036,S10_136799038,S10_136799817,S10_136799832,S10_136800314	6.64015	4.09e-08	3.2311e-06	2	CCTGTA
KW	hap4.64	4	S4_198012821,S4_198012822	1.32297	0.014973	0.0387825	2	AT
KW	hap9.11	9	S9_118567795,S9_118567796	2.69398	0.000504	0.00361964	2	AA
KW	hap8.22	8	S8_147199654,S8_147199665,S8_147199689,S8_147199690,S8_147199707,S8_147201062,S8_147210706,S8_147210724,S8_147210736,S8_147211671,S8_147211683,S8_147211756,S8_147211773,S8_147211784,S8_147211800,S8_147211804,S8_147211812,S8_147211958,S8_147211959,S8_147211962,S8_147212000,S8_147212020	1.84891	0.003998	0.0143565	2	CACTGGTGCGTGGATCGGTTTG
KW	hap7.2	7	S7_25503814,S7_25642435,S7_25642436,S7_25643764,S7_25644665,S7_25644666	2.41083	0.001009	0.00549731	2	TAATCT
KW	hap9.27	9	S9_155601041,S9_155601062	2.68014	0.000523	0.00359278	2	GC
KW	hap10.6	10	S10_134819280,S10_134819289	1.27779	0.016809	0.0421559	2	CG
KW	hap4.61	4	S4_192301713,S4_192301718	5.99812	1.89e-07	4.977e-06	3	AA
KD	hap4.77	4	S4_218135145,S4_218135562,S4_218135581,S4_218304885	1.17842	0.02178	0.0488172	3	ACGA
KD	hap4.39	4	S4_101298227,S4_101298294	1.4014	0.012353	0.0321178	2	TT
KD	hap8.11	8	S8_80928157,S8_81031315,S8_81031321,S8_81116425	1.33828	0.014498	0.0357862	4	CCCA
KD	hap10.11	10	S10_135308551,S10_135328136,S10_135328375,S10_135328409	2.00775	0.002731	0.00902619	2	TTCA
KD	hap7.23	7	S7_172374559,S7_172375385,S7_172376583,S7_172376658,S7_172376703	4.28098	1.18e-05	0.000121105	5	AGGGC
KD	hap6.3	6	S6_33925253,S6_33927108	1.72523	0.005491	0.016996	2	TA
KD	hap10.28	10	S10_143236547,S10_143274954,S10_143275320,S10_143277595,S10_143281857	1.16669	0.022443	0.0491729	3	TGGTA
KD	hap4.72	4	S4_211533260,S4_211535569	2.60639	0.000638	0.00303439	2	CG
KD	hap8.26	8	S8_146152339,S8_146152413,S8_146169457,S8_146171343,S8_146178796	1.26402	0.01747	0.0405554	2	AACAT
KD	hap7.7	7	S7_121237509,S7_121239968	3.48718	7.75e-05	0.00058125	3	CT
KD	hap3.55	3	S3_222855510,S3_222855609,S3_222856147,S3_222857622,S3_222862609,S3_222862912,S3_222863021,S3_222898422,S3_222898607	1.44302	0.011098	0.0309159	6	CATTAGGGT
KD	hap7.16	7	S7_152381796,S7_152381813,S7_152381814	4.45055	7.89e-06	0.000109896	3	GAT
KD	hap8.27	8	S8_146492425,S8_146492427	6.00674	2.04e-07	4.42e-06	3	GT
KD	hap2.17	2	S2_187673485,S2_187673498	4.39676	8.95e-06	0.00011635	2	AA
KD	hap10.10	10	S10_135277091,S10_135295152	3.57211	6.36e-05	0.000539217	2	TC
KD	hap4.79	4	S4_219688524,S4_219688607,S4_219688613,S4_219702727,S4_219743620,S4_219745612	3.53816	6.86e-05	0.000557375	4	TCGGAG
KD	hap10.9	10	S10_135148577,S10_135148826,S10_135148846,S10_135148881,S10_135148884,S10_135148897,S10_135148909,S10_135149064	3.31006	0.000118	0.000821786	3	GAGCTTGT
KD	hap9.2	9	S9_6203501,S9_6205949,S9_6206309,S9_6209032,S9_6221648	1.61997	0.007122	0.0210423	3	CAGGC
KD	hap7.11	7	S7_146139696,S7_146139708,S7_146139711,S7_146139826,S7_146139831,S7_146139859,S7_146139959,S7_146140058,S7_146157146	6.64527	4.58e-08	1.7862e-06	3	AATATTTTT
KD	hap9.13	9	S9_23202482,S9_23202548,S9_23202612,S9_23209883,S9_23209908,S9_23209909,S9_23209911,S9_23209912,S9_23209979,S9_23209999,S9_23210077	1.69129	0.005966	0.0181777	5	TATTATGCTCG
KD	hap3.7	3	S3_54365137,S3_54365317,S3_54365491,S3_54444913,S3_54444959,S3_54445087,S3_54551046,S3_54551050,S3_54551086,S3_54551248,S3_54551656,S3_54551669,S3_54551945,S3_54551955,S3_54552067,S3_54552254,S3_54552439,S3_54552878,S3_54552889,S3_54552893,S3_54552927,S3_54552931,S3_54553152,S3_54553188,S3_54553223,S3_54553231	1.83417	0.004185	0.0131625	3	GGACTTACACACGGATGTGCGACGTA
KD	hap3.16	3	S3_184695599,S3_184695799,S3_184696127,S3_184696360,S3_184696527,S3_184696567,S3_184707320,S3_184707347	2.93134	0.000292	0.00172545	3	TTTTATAT
KD	hap8.18	8	S8_99651387,S8_99658614	2.90169	0.000315	0.00180662	3	AG
KD	hap7.10	7	S7_146138507,S7_146138961	2.20422	0.001693	0.00647324	2	GT
KD	hap4.61	4	S4_169865606,S4_169867662	1.3814	0.012973	0.033286	4	TC
KD	hap10.4	10	S10_127560246,S10_127564707	4.29882	1.13e-05	0.000122417	3	CC
KD	hap7.9	7	S7_141851039,S7_141852018,S7_141852305,S7_141852701,S7_141852779,S7_141852842	2.67727	0.000539	0.002695	6	AACTCG
KD	hap10.16	10	S10_136590127,S10_136639506,S10_136639553,S10_136639564,S10_136639832,S10_136639847,S10_136639913,S10_136639933,S10_136639945,S10_136639948,S10_136639966,S10_136640033,S10_136640079,S10_136640225,S10_136640254,S10_136640433,S10_136640713,S10_136640731,S10_136640975,S10_136641282,S10_136641291,S10_136641346,S10_136641495,S10_136641518,S10_136641575,S10_136641604,S10_136641637,S10_136641911,S10_136…	6.86145	2.73e-08	1.33087e-06	5	TCGTTAGGCCGTAAGGTCTTTTGACCCCTGGGCGTATGTTGGAGTAATAAGTTTATTGTT
KD	hap3.22	3	S3_195324842,S3_195324904	1.29636	0.016113	0.0383175	3	AG
KD	hap9.23	9	S9_129538458,S9_129538640,S9_129556936,S9_129563692,S9_129563733,S9_129565636	10.1929	1.13e-11	2.2035e-09	2	TAATAA
KD	hap3.26	3	S3_200785414,S3_200788431,S3_200788435	1.20221	0.020469	0.0464123	3	CTG
KD	hap2.1	2	S2_3941352,S2_3946471,S2_3946565,S2_4006001,S2_4020649	2.47839	0.000867	0.00402536	5	GGCGG
KD	hap6.4	6	S6_36346594,S6_36346709,S6_36346742,S6_36346750,S6_36362955,S6_36363217,S6_36363262,S6_36363283,S6_36363417,S6_36363479,S6_36396876,S6_36397035,S6_36397193,S6_36412223	2.06302	0.002389	0.00831884	2	AATTTTTTTTATTA
KD	hap2.14	2	S2_174659156,S2_174661452,S2_174662064,S2_174764304	1.51643	0.009245	0.0261272	5	TGGG
KD	hap7.1	7	S7_20086317,S7_20095269	2.02019	0.002653	0.00891957	3	AA
KD	hap3.12	3	S3_161684312,S3_161684341,S3_161690802,S3_161690855,S3_161690872,S3_161691969,S3_161692030,S3_161692072,S3_161692756	3.8099	3.6e-05	0.000351	4	TCCACCGTA
KD	hap4.54	4	S4_127340317,S4_127341602,S4_127377663,S4_127439696,S4_127488604	2.35742	0.001163	0.00472469	3	TTCCG
KD	hap4.33	4	S4_69991976,S4_69992071	1.24584	0.018333	0.0420581	2	TG
KD	hap6.18	6	S6_84481420,S6_84482039,S6_84483342,S6_84529598	1.32191	0.015092	0.0367868	5	CCTA
KD	hap6.8	6	S6_76923066,S6_76923851,S6_76947835,S6_77013900,S6_77085942,S6_77086114,S6_77087614,S6_77087920,S6_77087944,S6_77088545	8.37495	7.97e-10	7.77075e-08	4	TAGGGCATTA
KD	hap4.69	4	S4_209141516,S4_209141543,S4_209141748,S4_209141804,S4_209148422,S4_209186101,S4_209186136,S4_209187029,S4_209188564,S4_209188911,S4_209188924,S4_209248735,S4_209248751	2.18794	0.00176	0.0066	3	CATTCTCATATAA
KD	hap3.53	3	S3_222548685,S3_222549946	1.43271	0.011418	0.0309237	3	AC
KD	hap4.26	4	S4_58465105,S4_58469726	3.51478	7.27e-05	0.00056706	2	AG
KD	hap1.14	1	S1_208068632,S1_208070156	1.40764	0.012128	0.0323967	2	GA
KD	hap1.7	1	S1_39745243,S1_39745258	3.21792	0.000147	0.000988448	2	AT
KD	hap8.29	8	S8_149063856,S8_149076962,S8_149077191,S8_149079753,S8_149081808	2.93545	0.000289	0.00176109	2	CTCCG
KD	hap3.29	3	S3_203931152,S3_203931772,S3_203932774	2.62215	0.000612	0.0029835	2	CCG
KD	hap4.29	4	S4_67718750,S4_67718751	2.20287	0.001693	0.0066027	2	CA
KD	hap4.45	4	S4_118318147,S4_118332996,S4_118333015,S4_118397117,S4_118494311,S4_118494320	1.51832	0.009206	0.0263996	4	CCCAAA
KD	hap8.35	8	S8_178374600,S8_178375544	2.85157	0.000354	0.0019175	2	GC
KD	hap7.20	7	S7_170570881,S7_170571481	1.38109	0.01298	0.0328714	3	TT
KD	hap1.24	1	S1_298109774,S1_298113997	3.01698	0.000238	0.0014971	4	GC
KD	hap4.44	4	S4_117915624,S4_117918496,S4_117921135,S4_117921246,S4_117921602,S4_117921625,S4_117956585,S4_118002685,S4_118002766,S4_118004204,S4_118005766,S4_118076720,S4_118077196	6.44617	7.29e-08	2.03079e-06	4	AATTTGACCAGTA
KD	hap5.10	5	S5_149178815,S5_149204615,S5_149231078,S5_149255188,S5_149256969	3.04518	0.000223	0.0014495	4	ACCCG
KD	hap8.16	8	S8_99376449,S8_99388788	4.85419	3.05e-06	4.575e-05	2	TG
KD	hap4.27	4	S4_59167554,S4_59167798	1.95488	0.003116	0.010127	2	TT
KD	hap2.15	2	S2_183089488,S2_183089514,S2_183090368,S2_183091184,S2_183091252,S2_183136402,S2_183145434	7.86132	2.68e-09	1.742e-07	3	ACCACCA
KD	hap4.13	4	S4_42578695,S4_42579141,S4_42660715,S4_42668125,S4_42777519	1.9067	0.003508	0.0112141	4	GACGG
KD	hap9.17	9	S9_118567795,S9_118567796	1.63451	0.00688	0.02064	2	TT
KD	hap8.34	8	S8_161754833,S8_161755521	1.31029	0.01555	0.0374352	2	CA
KD	hap5.17	5	S5_170189036,S5_170206206	4.34396	1.02e-05	0.000117	3	AT
KD	hap6.20	6	S6_85857977,S6_85858030	2.40595	0.001033	0.00437902	3	TC
KD	hap9.10	9	S9_17113523,S9_17113583,S9_17152666,S9_17152939,S9_17152965,S9_17153920,S9_17154546,S9_17182178,S9_17184404,S9_17184919,S9_17185793,S9_17185826,S9_17186297,S9_17187745,S9_17188087,S9_17188088,S9_17188099,S9_17188406,S9_17188421,S9_17188988,S9_17189752,S9_17189907,S9_17190008,S9_17190307,S9_17190924,S9_17209767,S9_17210919,S9_17210928,S9_17210957,S9_17210965,S9_17211115,S9_17211117,S9_17211233,S9_…	2.10803	0.00214	0.00758727	5	TTGGTCGCGCGACAGAACCGACGGCGAGTTAACGGCATCGCAAA
KD	hap9.20	9	S9_127467975,S9_127467977	1.57478	0.007973	0.023205	2	TA
KD	hap5.7	5	S5_101420289,S5_101420833,S5_101434138	2.4439	0.000945	0.00418807	2	GGT
KD	hap4.11	4	S4_38171373,S4_38171931	2.4759	0.000875	0.00396802	3	CC
KD	hap4.31	4	S4_68003565,S4_68003594,S4_68003614	2.0466	0.00249	0.00851842	3	CTA
KD	hap3.50	3	S3_222160534,S3_222160586,S3_222160612,S3_222208003,S3_222209822,S3_222209832,S3_222209838,S3_222209876,S3_222209908,S3_222210531,S3_222210825,S3_222211006,S3_222211150,S3_222211192,S3_222211216,S3_222211633,S3_222214795,S3_222214826,S3_222214972,S3_222214995,S3_222215027,S3_222215742,S3_222216130,S3_222216141,S3_222216147,S3_222216151,S3_222216157,S3_222216163,S3_222216190,S3_222216297,S3_222216…	2.12358	0.002062	0.00744611	3	TGTCTAAGGACTTTACATGGTTAGACTAAGCTTATTATTTTCGAAAGGACAACCC
KD	hap10.2	10	S10_124574006,S10_124574376	1.40623	0.012181	0.0320986	2	CG
KD	hap3.57	3	S3_223461990,S3_223462336,S3_223462411	3.34455	0.000108	0.00078	3	GAG
KD	hap5.3	5	S5_68186229,S5_68186474,S5_68186560,S5_68246638	3.69115	4.78e-05	0.000443857	2	CGGC
KD	hap1.17	1	S1_256402506,S1_256410514	5.19699	1.36e-06	2.21e-05	2	AA
KD	hap3.28	3	S3_202364647,S3_202364651	6.54512	5.84e-08	1.898e-06	2	TT
KD	hap6.27	6	S6_173365664,S6_173366590,S6_173372585	2.41673	0.001006	0.00435933	2	ATT
KD	hap1.10	1	S1_89990040,S1_89990052,S1_89990066,S1_89992329,S1_90067998,S1_90072410,S1_90073493	2.14802	0.001937	0.0071267	3	GGGCTCG
KD	hap9.38	9	S9_155601041,S9_155601062	5.48486	6.93e-07	1.2285e-05	2	GC
KD	hap3.10	3	S3_158099472,S3_158100888	2.87346	0.000336	0.001872	3	CA
KD	hap9.31	9	S9_145776834,S9_145776839	1.17548	0.021972	0.048688	2	GA
KD	hap1.25	1	S1_298127146,S1_298136920,S1_298142362,S1_298143410,S1_298144674,S1_298144969,S1_298145044,S1_298145140,S1_298168779,S1_298169592,S1_298169622,S1_298172054,S1_298173319,S1_298174916,S1_298187850,S1_298187900,S1_298188720,S1_298188771,S1_298188777,S1_298202960,S1_298204160,S1_298209551,S1_298211041,S1_298234331,S1_298279926,S1_298280824,S1_298322234	2.77587	0.000426	0.00224514	5	GCACGGGGGGGCGGCCAGGCGCCACAA
KD	hap4.37	4	S4_78020791,S4_78022553,S4_78022554,S4_78022559,S4_78022816,S4_78022830,S4_78022883,S4_78022893,S4_78023340,S4_78023871,S4_78023928,S4_78024431,S4_78033908,S4_78043715,S4_78043751,S4_78043766,S4_78059336,S4_78060226,S4_78074890,S4_78074905,S4_78075031,S4_78075224,S4_78075282,S4_78079003,S4_78079043,S4_78079171,S4_78079204,S4_78079387,S4_78079437,S4_78080967,S4_78082272,S4_78082275,S4_78082543,S4_…	5.84095	3.02e-07	5.889e-06	6	AAATTTATTTACTTAATAAGTTTCTTTTGGTTTATTTAAGTAAAAAATTTTTATGTTTTACAATATGGATACCAAATATT
KD	hap4.20	4	S4_43648428,S4_43648438,S4_43648630,S4_43648679,S4_43649242,S4_43699103,S4_43841882,S4_43841936	1.28543	0.016572	0.0389342	5	GCGCATAT
KD	hap2.7	2	S2_47671945,S2_47671957	1.35553	0.013832	0.03458	2	AA
KD	hap4.50	4	S4_122289610,S4_122289736,S4_122290395,S4_122290512,S4_122453207,S4_122453382,S4_122454771,S4_122459970	3.60166	5.95e-05	0.000527386	3	ACGGTGCG
KD	hap5.21	5	S5_204180490,S5_204180515,S5_204306083,S5_204336401	2.31925	0.001276	0.00507796	3	GCGT
KD	hap10.22	10	S10_139326260,S10_139326266	1.44197	0.011156	0.0306397	2	TG
KD	hap4.58	4	S4_166559358,S4_166580831,S4_166582703,S4_166584902,S4_166586320,S4_166606818,S4_166609499	2.39821	0.001057	0.00438543	7	TCGCGGT
KD	hap4.1	4	S4_11912556,S4_11912664,S4_11912811,S4_11926210,S4_11926373,S4_11927379,S4_12006149,S4_12006778	4.3718	9.53e-06	0.000116147	6	CCGATATA
KD	hap4.2	4	S4_12384485,S4_12384516	2.71664	0.00049	0.00251447	3	TT
KD	hap4.70	4	S4_210665401,S4_210665419,S4_210721777,S4_210722234,S4_210722246,S4_210737388,S4_210754692,S4_210802808	6.3919	8.24e-08	2.0085e-06	3	TGTATATA

## Sheet: Supplementary Table 6
Table S6 - The GO enrichment analysis of the candidate genes.
GO_acc	term_type	Term	queryitem	querytotal	bgitem	bgtotal	pvalue	FDR	entries
GO:0042445	P	hormone metabolic process	5	35	678	39324	0.00033	0.093	// Zm00001d044147 // Zm00001d044146 // Zm00001d044225 // Zm00001d044154 // Zm00001d044153
GO:0065008	P	regulation of biological quality	12	35	4509	39324	0.00034	0.093	// Zm00001d044149 // Zm00001d044148 // Zm00001d044147 // Zm00001d049009 // Zm00001d043971 // Zm00001d044127 // Zm00001d044152 // Zm00001d044153 // Zm00001d044154 // Zm00001d044146 // Zm00001d044225 // Zm00001d044222
GO:0010817	P	regulation of hormone levels	5	35	1028	39324	0.0021	0.38	// Zm00001d044147 // Zm00001d044146 // Zm00001d044225 // Zm00001d044154 // Zm00001d044153
GO:0009416	P	response to light stimulus	7	35	2186	39324	0.0028	0.38	// Zm00001d044129 // Zm00001d044107 // Zm00001d044147 // Zm00001d044146 // Zm00001d044142 // Zm00001d044153 // Zm00001d044154
GO:0009314	P	response to radiation	7	35	2302	39324	0.0037	0.41	// Zm00001d044129 // Zm00001d044107 // Zm00001d044147 // Zm00001d044146 // Zm00001d044142 // Zm00001d044153 // Zm00001d044154
GO:0080090	P	regulation of primary metabolic process	9	35	9545	39324	0.49	1	// Zm00001d021214 // Zm00001d044139 // Zm00001d044107 // Zm00001d044142 // Zm00001d044127 // Zm00001d049007 // Zm00001d044224 // Zm00001d044222 // Zm00001d043969
GO:0019222	P	regulation of metabolic process	11	35	11973	39324	0.51	1	// Zm00001d021214 // Zm00001d044139 // Zm00001d044107 // Zm00001d044149 // Zm00001d044124 // Zm00001d044127 // Zm00001d044142 // Zm00001d049007 // Zm00001d044224 // Zm00001d044222 // Zm00001d043969
GO:0044281	P	small molecule metabolic process	12	35	8585	39324	0.062	1	// Zm00001d044103 // Zm00001d044114 // Zm00001d043970 // Zm00001d044147 // Zm00001d044146 // Zm00001d044130 // Zm00001d044122 // Zm00001d044124 // Zm00001d044127 // Zm00001d044153 // Zm00001d044154 // Zm00001d049008
GO:0044283	P	small molecule biosynthetic process	5	35	3307	39324	0.17	1	// Zm00001d044103 // Zm00001d043970 // Zm00001d044122 // Zm00001d044124 // Zm00001d044127
GO:1901362	P	organic cyclic compound biosynthetic process	12	35	10158	39324	0.17	1	// Zm00001d044103 // Zm00001d021214 // Zm00001d021215 // Zm00001d044107 // Zm00001d044130 // Zm00001d044122 // Zm00001d044142 // Zm00001d044127 // Zm00001d043972 // Zm00001d049007 // Zm00001d044222 // Zm00001d043969
GO:0071840	P	cellular component organization or biogenesis	17	35	15011	39324	0.14	1	// Zm00001d044103 // Zm00001d044129 // Zm00001d044116 // Zm00001d021215 // Zm00001d044149 // Zm00001d044148 // Zm00001d044147 // Zm00001d044146 // Zm00001d044130 // Zm00001d043971 // Zm00001d044127 // Zm00001d044152 // Zm00001d044153 // Zm00001d044154 // Zm00001d044224 // Zm00001d044222 // Zm00001d044114
GO:0051716	P	cellular response to stimulus	9	35	10722	39324	0.64	1	// Zm00001d044102 // Zm00001d044116 // Zm00001d044139 // Zm00001d044107 // Zm00001d044149 // Zm00001d044148 // Zm00001d021214 // Zm00001d044127 // Zm00001d044152
GO:0044711	P	single-organism biosynthetic process	7	35	6412	39324	0.34	1	// Zm00001d044103 // Zm00001d044129 // Zm00001d044130 // Zm00001d044122 // Zm00001d044124 // Zm00001d044127 // Zm00001d043970
GO:0048869	P	cellular developmental process	7	35	4685	39324	0.12	1	// Zm00001d044107 // Zm00001d044148 // Zm00001d044147 // Zm00001d044146 // Zm00001d044153 // Zm00001d044154 // Zm00001d043969
GO:0048518	P	positive regulation of biological process	5	35	4734	39324	0.42	1	// Zm00001d044102 // Zm00001d044224 // Zm00001d044139 // Zm00001d044222 // Zm00001d043969
GO:0046483	P	heterocycle metabolic process	17	35	18514	39324	0.5	1	// Zm00001d044103 // Zm00001d044114 // Zm00001d044116 // Zm00001d021215 // Zm00001d044107 // Zm00001d044149 // Zm00001d044148 // Zm00001d049007 // Zm00001d044130 // Zm00001d021214 // Zm00001d044127 // Zm00001d044142 // Zm00001d043972 // Zm00001d044152 // Zm00001d044224 // Zm00001d044222 // Zm00001d043969
GO:0060255	P	regulation of macromolecule metabolic process	10	35	9376	39324	0.31	1	// Zm00001d021214 // Zm00001d044139 // Zm00001d044107 // Zm00001d044124 // Zm00001d044127 // Zm00001d044142 // Zm00001d049007 // Zm00001d044224 // Zm00001d044222 // Zm00001d043969
GO:0032787	P	monocarboxylic acid metabolic process	5	35	2716	39324	0.091	1	// Zm00001d044103 // Zm00001d044130 // Zm00001d043970 // Zm00001d044124 // Zm00001d044127
GO:0023052	P	signaling	7	35	8380	39324	0.64	1	// Zm00001d044115 // Zm00001d044116 // Zm00001d044139 // Zm00001d044107 // Zm00001d044102 // Zm00001d021214 // Zm00001d044224
GO:2001141	P	regulation of RNA biosynthetic process	7	35	6643	39324	0.38	1	// Zm00001d021214 // Zm00001d044107 // Zm00001d044142 // Zm00001d044127 // Zm00001d049007 // Zm00001d044222 // Zm00001d043969
GO:0043436	P	oxoacid metabolic process	6	35	4198	39324	0.16	1	// Zm00001d044103 // Zm00001d044130 // Zm00001d044122 // Zm00001d044124 // Zm00001d044127 // Zm00001d043970
GO:0010033	P	response to organic substance	5	35	5992	39324	0.63	1	// Zm00001d044103 // Zm00001d043972 // Zm00001d044116 // Zm00001d044107 // Zm00001d021214
GO:0055114	P	oxidation-reduction process	7	35	4235	39324	0.076	1	// Zm00001d044129 // Zm00001d044147 // Zm00001d044146 // Zm00001d044130 // Zm00001d044122 // Zm00001d044153 // Zm00001d044154
GO:0051704	P	multi-organism process	7	35	4833	39324	0.13	1	// Zm00001d044130 // Zm00001d044144 // Zm00001d044127 // Zm00001d043972 // Zm00001d044224 // Zm00001d044225 // Zm00001d049008
GO:0044700	P	single organism signaling	5	35	7185	39324	0.79	1	// Zm00001d044102 // Zm00001d044116 // Zm00001d044139 // Zm00001d044107 // Zm00001d021214
GO:1901564	P	organonitrogen compound metabolic process	7	35	7304	39324	0.48	1	// Zm00001d044103 // Zm00001d044102 // Zm00001d044148 // Zm00001d044130 // Zm00001d044122 // Zm00001d044127 // Zm00001d043972
GO:0009605	P	response to external stimulus	5	35	4265	39324	0.33	1	// Zm00001d043972 // Zm00001d044144 // Zm00001d044225 // Zm00001d044107 // Zm00001d044127
GO:0044707	P	single-multicellular organism process	8	35	12777	39324	0.92	1	// Zm00001d021215 // Zm00001d044107 // Zm00001d044148 // Zm00001d044127 // Zm00001d043969 // Zm00001d044139 // Zm00001d044222 // Zm00001d049008
GO:0019538	P	protein metabolic process	13	35	13852	39324	0.47	1	// Zm00001d044103 // Zm00001d044115 // Zm00001d021215 // Zm00001d044102 // Zm00001d044130 // Zm00001d044144 // Zm00001d044143 // Zm00001d043971 // Zm00001d043972 // Zm00001d044152 // Zm00001d044139 // Zm00001d044225 // Zm00001d044222
GO:0019438	P	aromatic compound biosynthetic process	12	35	9764	39324	0.14	1	// Zm00001d044103 // Zm00001d021214 // Zm00001d021215 // Zm00001d044107 // Zm00001d044130 // Zm00001d044122 // Zm00001d044142 // Zm00001d044127 // Zm00001d043972 // Zm00001d049007 // Zm00001d044222 // Zm00001d043969
GO:0007165	P	signal transduction	5	35	7006	39324	0.77	1	// Zm00001d044102 // Zm00001d044116 // Zm00001d044139 // Zm00001d044107 // Zm00001d021214
GO:0006807	P	nitrogen compound metabolic process	22	35	22193	39324	0.28	1	// Zm00001d044114 // Zm00001d044116 // Zm00001d021215 // Zm00001d044130 // Zm00001d021214 // Zm00001d044152 // Zm00001d044139 // Zm00001d044224 // Zm00001d044222 // Zm00001d049007 // Zm00001d043969 // Zm00001d044103 // Zm00001d044102 // Zm00001d044107 // Zm00001d044149 // Zm00001d044148 // Zm00001d044122 // Zm00001d044124 // Zm00001d044127 // Zm00001d044142 // Zm00001d043972 // Zm00001d043971
GO:0050789	P	regulation of biological process	19	35	23410	39324	0.79	1	// Zm00001d044115 // Zm00001d044116 // Zm00001d021215 // Zm00001d044107 // Zm00001d044149 // Zm00001d044102 // Zm00001d049007 // Zm00001d044148 // Zm00001d044143 // Zm00001d021214 // Zm00001d044127 // Zm00001d044124 // Zm00001d044152 // Zm00001d044139 // Zm00001d044142 // Zm00001d044224 // Zm00001d044225 // Zm00001d044222 // Zm00001d043969
GO:0097659	P	nucleic acid-templated transcription	9	35	7764	39324	0.24	1	// Zm00001d021214 // Zm00001d021215 // Zm00001d044107 // Zm00001d044142 // Zm00001d044127 // Zm00001d043972 // Zm00001d049007 // Zm00001d044222 // Zm00001d043969
GO:1901576	P	organic substance biosynthetic process	16	35	17607	39324	0.52	1	// Zm00001d044103 // Zm00001d044129 // Zm00001d021214 // Zm00001d021215 // Zm00001d044107 // Zm00001d044149 // Zm00001d044130 // Zm00001d044122 // Zm00001d044124 // Zm00001d044127 // Zm00001d044142 // Zm00001d043972 // Zm00001d049007 // Zm00001d043970 // Zm00001d044222 // Zm00001d043969
GO:0044260	P	cellular macromolecule metabolic process	24	35	25692	39324	0.42	1	// Zm00001d044114 // Zm00001d044115 // Zm00001d044116 // Zm00001d021215 // Zm00001d044130 // Zm00001d021214 // Zm00001d044152 // Zm00001d044139 // Zm00001d044224 // Zm00001d044222 // Zm00001d049007 // Zm00001d043969 // Zm00001d044103 // Zm00001d044102 // Zm00001d044107 // Zm00001d044149 // Zm00001d044148 // Zm00001d044144 // Zm00001d044143 // Zm00001d044142 // Zm00001d044127 // Zm00001d044129 // …
GO:0016043	P	cellular component organization	16	35	14143	39324	0.15	1	// Zm00001d044103 // Zm00001d044129 // Zm00001d044116 // Zm00001d021215 // Zm00001d044149 // Zm00001d044148 // Zm00001d044147 // Zm00001d044146 // Zm00001d044130 // Zm00001d043971 // Zm00001d044127 // Zm00001d044152 // Zm00001d044153 // Zm00001d044154 // Zm00001d044224 // Zm00001d044222
GO:0065007	P	biological regulation	26	35	25239	39324	0.14	1	// Zm00001d044115 // Zm00001d044116 // Zm00001d021215 // Zm00001d044130 // Zm00001d021214 // Zm00001d044152 // Zm00001d044139 // Zm00001d044154 // Zm00001d044224 // Zm00001d044225 // Zm00001d044222 // Zm00001d049007 // Zm00001d049009 // Zm00001d043969 // Zm00001d044102 // Zm00001d044107 // Zm00001d044149 // Zm00001d044148 // Zm00001d044147 // Zm00001d044146 // Zm00001d044143 // Zm00001d044124 // …
GO:1901360	P	organic cyclic compound metabolic process	22	35	19228	39324	0.069	1	// Zm00001d044114 // Zm00001d044116 // Zm00001d021215 // Zm00001d044130 // Zm00001d021214 // Zm00001d044152 // Zm00001d044153 // Zm00001d044154 // Zm00001d044224 // Zm00001d044222 // Zm00001d049007 // Zm00001d043969 // Zm00001d044103 // Zm00001d044107 // Zm00001d044149 // Zm00001d044148 // Zm00001d044147 // Zm00001d044146 // Zm00001d044122 // Zm00001d044142 // Zm00001d044127 // Zm00001d043972
GO:0018130	P	heterocycle biosynthetic process	11	35	9470	39324	0.2	1	// Zm00001d044103 // Zm00001d021214 // Zm00001d021215 // Zm00001d044107 // Zm00001d044130 // Zm00001d044142 // Zm00001d044127 // Zm00001d043972 // Zm00001d049007 // Zm00001d044222 // Zm00001d043969
GO:0006629	P	lipid metabolic process	8	35	4009	39324	0.022	1	// Zm00001d044147 // Zm00001d044146 // Zm00001d044130 // Zm00001d043970 // Zm00001d044124 // Zm00001d044127 // Zm00001d044153 // Zm00001d044154
GO:0006810	P	transport	8	35	9455	39324	0.63	1	// Zm00001d021216 // Zm00001d044102 // Zm00001d044116 // Zm00001d044144 // Zm00001d043972 // Zm00001d044153 // Zm00001d044224 // Zm00001d049009
GO:0009889	P	regulation of biosynthetic process	8	35	8317	39324	0.47	1	// Zm00001d021214 // Zm00001d044139 // Zm00001d044107 // Zm00001d044142 // Zm00001d044127 // Zm00001d049007 // Zm00001d044222 // Zm00001d043969
GO:0044710	P	single-organism metabolic process	17	35	17698	39324	0.4	1	// Zm00001d044103 // Zm00001d044129 // Zm00001d021214 // Zm00001d043970 // Zm00001d044102 // Zm00001d044147 // Zm00001d044146 // Zm00001d044130 // Zm00001d044122 // Zm00001d044143 // Zm00001d044124 // Zm00001d044127 // Zm00001d043972 // Zm00001d044153 // Zm00001d044154 // Zm00001d049008 // Zm00001d044114
GO:0050794	P	regulation of cellular process	16	35	19579	39324	0.74	1	// Zm00001d044115 // Zm00001d044116 // Zm00001d021215 // Zm00001d044107 // Zm00001d044149 // Zm00001d044102 // Zm00001d044148 // Zm00001d044143 // Zm00001d021214 // Zm00001d044127 // Zm00001d044142 // Zm00001d049007 // Zm00001d044139 // Zm00001d044224 // Zm00001d044222 // Zm00001d043969
GO:0043412	P	macromolecule modification	10	35	10581	39324	0.48	1	// Zm00001d044114 // Zm00001d044115 // Zm00001d021215 // Zm00001d044102 // Zm00001d044144 // Zm00001d044143 // Zm00001d044127 // Zm00001d044152 // Zm00001d044139 // Zm00001d044222
GO:0036211	P	protein modification process	7	35	8892	39324	0.71	1	// Zm00001d044115 // Zm00001d021215 // Zm00001d044144 // Zm00001d044143 // Zm00001d044152 // Zm00001d044139 // Zm00001d044222
GO:0008152	P	metabolic process	34	35	36782	39324	0.33	1	// Zm00001d021216 // Zm00001d044115 // Zm00001d044116 // Zm00001d021215 // Zm00001d044130 // Zm00001d021214 // Zm00001d044152 // Zm00001d044139 // Zm00001d044154 // Zm00001d044224 // Zm00001d044225 // Zm00001d044222 // Zm00001d049007 // Zm00001d043970 // Zm00001d049008 // Zm00001d044103 // Zm00001d044102 // Zm00001d044122 // Zm00001d044107 // Zm00001d044149 // Zm00001d044148 // Zm00001d044147 // …
GO:0034654	P	nucleobase-containing compound biosynthetic process	10	35	8939	39324	0.26	1	// Zm00001d044103 // Zm00001d021214 // Zm00001d021215 // Zm00001d044107 // Zm00001d044142 // Zm00001d044127 // Zm00001d043972 // Zm00001d049007 // Zm00001d044222 // Zm00001d043969
GO:0051234	P	establishment of localization	10	35	10218	39324	0.43	1	// Zm00001d021216 // Zm00001d044129 // Zm00001d044116 // Zm00001d044102 // Zm00001d044130 // Zm00001d044144 // Zm00001d043972 // Zm00001d044153 // Zm00001d044224 // Zm00001d049009
GO:0016070	P	RNA metabolic process	12	35	11855	39324	0.36	1	// Zm00001d044114 // Zm00001d021214 // Zm00001d021215 // Zm00001d044107 // Zm00001d044130 // Zm00001d044142 // Zm00001d044127 // Zm00001d043972 // Zm00001d049007 // Zm00001d044224 // Zm00001d044222 // Zm00001d043969
GO:0044271	P	cellular nitrogen compound biosynthetic process	11	35	11604	39324	0.46	1	// Zm00001d044103 // Zm00001d021214 // Zm00001d021215 // Zm00001d044107 // Zm00001d044130 // Zm00001d044142 // Zm00001d044127 // Zm00001d043972 // Zm00001d049007 // Zm00001d044222 // Zm00001d043969
GO:0050896	P	response to stimulus	26	35	22704	39324	0.033	1	// Zm00001d021216 // Zm00001d044115 // Zm00001d044116 // Zm00001d044139 // Zm00001d044130 // Zm00001d021214 // Zm00001d044152 // Zm00001d044153 // Zm00001d044154 // Zm00001d044225 // Zm00001d044222 // Zm00001d049008 // Zm00001d044103 // Zm00001d044102 // Zm00001d044107 // Zm00001d044149 // Zm00001d044148 // Zm00001d044147 // Zm00001d044146 // Zm00001d044144 // Zm00001d044124 // Zm00001d044127 // …
GO:0006950	P	response to stress	10	35	12007	39324	0.66	1	// Zm00001d044103 // Zm00001d021214 // Zm00001d044149 // Zm00001d044148 // Zm00001d044130 // Zm00001d044127 // Zm00001d043972 // Zm00001d044152 // Zm00001d044225 // Zm00001d044222
GO:0006355	P	regulation of transcription, DNA-templated	7	35	6591	39324	0.37	1	// Zm00001d021214 // Zm00001d044107 // Zm00001d044142 // Zm00001d044127 // Zm00001d049007 // Zm00001d044222 // Zm00001d043969
GO:0010556	P	regulation of macromolecule biosynthetic process	7	35	7404	39324	0.5	1	// Zm00001d021214 // Zm00001d044107 // Zm00001d044142 // Zm00001d044127 // Zm00001d049007 // Zm00001d044222 // Zm00001d043969
GO:0006351	P	transcription, DNA-templated	9	35	7722	39324	0.24	1	// Zm00001d021214 // Zm00001d021215 // Zm00001d044107 // Zm00001d044142 // Zm00001d044127 // Zm00001d043972 // Zm00001d049007 // Zm00001d044222 // Zm00001d043969
GO:0032774	P	RNA biosynthetic process	9	35	7892	39324	0.26	1	// Zm00001d021214 // Zm00001d021215 // Zm00001d044107 // Zm00001d044142 // Zm00001d044127 // Zm00001d043972 // Zm00001d049007 // Zm00001d044222 // Zm00001d043969
GO:0044249	P	cellular biosynthetic process	17	35	18699	39324	0.52	1	// Zm00001d044103 // Zm00001d044129 // Zm00001d021214 // Zm00001d021215 // Zm00001d044107 // Zm00001d044149 // Zm00001d044130 // Zm00001d044122 // Zm00001d044124 // Zm00001d044127 // Zm00001d044142 // Zm00001d043972 // Zm00001d049007 // Zm00001d043970 // Zm00001d043971 // Zm00001d044222 // Zm00001d043969
GO:0034641	P	cellular nitrogen compound metabolic process	21	35	20980	39324	0.27	1	// Zm00001d044103 // Zm00001d044102 // Zm00001d044116 // Zm00001d021215 // Zm00001d044107 // Zm00001d044149 // Zm00001d044148 // Zm00001d049007 // Zm00001d044130 // Zm00001d044122 // Zm00001d021214 // Zm00001d044127 // Zm00001d044142 // Zm00001d043972 // Zm00001d044152 // Zm00001d044139 // Zm00001d043971 // Zm00001d044224 // Zm00001d044222 // Zm00001d043969 // Zm00001d044114
GO:0034645	P	cellular macromolecule biosynthetic process	12	35	12897	39324	0.49	1	// Zm00001d044129 // Zm00001d021214 // Zm00001d021215 // Zm00001d044107 // Zm00001d044149 // Zm00001d044130 // Zm00001d044142 // Zm00001d044127 // Zm00001d043972 // Zm00001d049007 // Zm00001d044222 // Zm00001d043969
GO:0007154	P	cell communication	5	35	7931	39324	0.86	1	// Zm00001d044102 // Zm00001d044116 // Zm00001d044139 // Zm00001d044107 // Zm00001d021214
GO:0009653	P	anatomical structure morphogenesis	5	35	4749	39324	0.42	1	// Zm00001d044147 // Zm00001d044146 // Zm00001d044153 // Zm00001d044154 // Zm00001d044148
GO:0044699	P	single-organism process	27	35	28803	39324	0.38	1	// Zm00001d021216 // Zm00001d044129 // Zm00001d044116 // Zm00001d021215 // Zm00001d044130 // Zm00001d021214 // Zm00001d044139 // Zm00001d044154 // Zm00001d044222 // Zm00001d043970 // Zm00001d043969 // Zm00001d044103 // Zm00001d044102 // Zm00001d044122 // Zm00001d044107 // Zm00001d044148 // Zm00001d044147 // Zm00001d044146 // Zm00001d044144 // Zm00001d044143 // Zm00001d044124 // Zm00001d044127 // …
GO:0006139	P	nucleobase-containing compound metabolic process	17	35	17801	39324	0.41	1	// Zm00001d044103 // Zm00001d044114 // Zm00001d044116 // Zm00001d021215 // Zm00001d044107 // Zm00001d044149 // Zm00001d044148 // Zm00001d049007 // Zm00001d044130 // Zm00001d021214 // Zm00001d044127 // Zm00001d044142 // Zm00001d043972 // Zm00001d044152 // Zm00001d044224 // Zm00001d044222 // Zm00001d043969
GO:0006508	P	proteolysis	5	35	3639	39324	0.22	1	// Zm00001d044103 // Zm00001d044102 // Zm00001d044152 // Zm00001d044225 // Zm00001d044143
GO:0032502	P	developmental process	14	35	16379	39324	0.64	1	// Zm00001d044102 // Zm00001d021215 // Zm00001d044107 // Zm00001d044148 // Zm00001d044147 // Zm00001d044146 // Zm00001d044142 // Zm00001d044127 // Zm00001d044153 // Zm00001d044139 // Zm00001d044154 // Zm00001d044224 // Zm00001d044222 // Zm00001d043969
GO:0032501	P	multicellular organismal process	10	35	16632	39324	0.97	1	// Zm00001d044102 // Zm00001d021215 // Zm00001d044107 // Zm00001d044148 // Zm00001d044127 // Zm00001d043969 // Zm00001d044139 // Zm00001d044224 // Zm00001d044222 // Zm00001d049008
GO:0044238	P	primary metabolic process	33	35	33501	39324	0.092	1	// Zm00001d044114 // Zm00001d044115 // Zm00001d044116 // Zm00001d021215 // Zm00001d044130 // Zm00001d021214 // Zm00001d044152 // Zm00001d044139 // Zm00001d044154 // Zm00001d044224 // Zm00001d044225 // Zm00001d044222 // Zm00001d049007 // Zm00001d043970 // Zm00001d049008 // Zm00001d044103 // Zm00001d044102 // Zm00001d044122 // Zm00001d044107 // Zm00001d044149 // Zm00001d044148 // Zm00001d044147 // …
GO:0009987	P	cellular process	35	35	39268	39324	0.95	1	// Zm00001d021216 // Zm00001d044115 // Zm00001d044116 // Zm00001d021215 // Zm00001d044130 // Zm00001d021214 // Zm00001d044152 // Zm00001d044139 // Zm00001d044154 // Zm00001d044224 // Zm00001d044225 // Zm00001d044222 // Zm00001d049007 // Zm00001d043970 // Zm00001d049009 // Zm00001d049008 // Zm00001d044103 // Zm00001d044102 // Zm00001d044122 // Zm00001d044107 // Zm00001d044149 // Zm00001d044148 // …
GO:0006725	P	cellular aromatic compound metabolic process	18	35	18940	39324	0.41	1	// Zm00001d044103 // Zm00001d044114 // Zm00001d044116 // Zm00001d021215 // Zm00001d044107 // Zm00001d044149 // Zm00001d044148 // Zm00001d049007 // Zm00001d044130 // Zm00001d044122 // Zm00001d021214 // Zm00001d044127 // Zm00001d044142 // Zm00001d043972 // Zm00001d044152 // Zm00001d044224 // Zm00001d044222 // Zm00001d043969
GO:1903506	P	regulation of nucleic acid-templated transcription	7	35	6641	39324	0.38	1	// Zm00001d021214 // Zm00001d044107 // Zm00001d044142 // Zm00001d044127 // Zm00001d049007 // Zm00001d044222 // Zm00001d043969
GO:0090304	P	nucleic acid metabolic process	15	35	15157	39324	0.36	1	// Zm00001d044114 // Zm00001d021214 // Zm00001d021215 // Zm00001d044107 // Zm00001d044149 // Zm00001d044148 // Zm00001d044130 // Zm00001d049007 // Zm00001d044127 // Zm00001d044142 // Zm00001d043972 // Zm00001d044152 // Zm00001d044224 // Zm00001d044222 // Zm00001d043969
GO:0006082	P	organic acid metabolic process	6	35	4597	39324	0.22	1	// Zm00001d044103 // Zm00001d044130 // Zm00001d044122 // Zm00001d044124 // Zm00001d044127 // Zm00001d043970
GO:0051252	P	regulation of RNA metabolic process	8	35	6835	39324	0.25	1	// Zm00001d021214 // Zm00001d044107 // Zm00001d044142 // Zm00001d044127 // Zm00001d049007 // Zm00001d044224 // Zm00001d044222 // Zm00001d043969
GO:0043170	P	macromolecule metabolic process	26	35	27702	39324	0.39	1	// Zm00001d044114 // Zm00001d044115 // Zm00001d044116 // Zm00001d021215 // Zm00001d044130 // Zm00001d021214 // Zm00001d044152 // Zm00001d044139 // Zm00001d044224 // Zm00001d044225 // Zm00001d044222 // Zm00001d049007 // Zm00001d043969 // Zm00001d044103 // Zm00001d044102 // Zm00001d044107 // Zm00001d044149 // Zm00001d044148 // Zm00001d044144 // Zm00001d044143 // Zm00001d044124 // Zm00001d044127 // …
GO:0043933	P	macromolecular complex subunit organization	6	35	3556	39324	0.092	1	// Zm00001d044103 // Zm00001d021215 // Zm00001d044130 // Zm00001d044127 // Zm00001d044224 // Zm00001d044222
GO:0031326	P	regulation of cellular biosynthetic process	7	35	7818	39324	0.56	1	// Zm00001d021214 // Zm00001d044107 // Zm00001d044142 // Zm00001d044127 // Zm00001d049007 // Zm00001d044222 // Zm00001d043969
GO:0031323	P	regulation of cellular metabolic process	9	35	10393	39324	0.6	1	// Zm00001d021214 // Zm00001d044139 // Zm00001d044107 // Zm00001d044142 // Zm00001d044127 // Zm00001d049007 // Zm00001d044224 // Zm00001d044222 // Zm00001d043969
GO:0019752	P	carboxylic acid metabolic process	6	35	4025	39324	0.14	1	// Zm00001d044103 // Zm00001d044130 // Zm00001d044122 // Zm00001d044124 // Zm00001d044127 // Zm00001d043970
GO:0042592	P	homeostatic process	5	35	2491	39324	0.068	1	// Zm00001d044152 // Zm00001d049009 // Zm00001d043971 // Zm00001d044149 // Zm00001d044148
GO:0007275	P	multicellular organism development	7	35	12465	39324	0.96	1	// Zm00001d021215 // Zm00001d044107 // Zm00001d044148 // Zm00001d044127 // Zm00001d044139 // Zm00001d044222 // Zm00001d043969
GO:2000112	P	regulation of cellular macromolecule biosynthetic process	7	35	7044	39324	0.44	1	// Zm00001d021214 // Zm00001d044107 // Zm00001d044142 // Zm00001d044127 // Zm00001d049007 // Zm00001d044222 // Zm00001d043969
GO:0071704	P	organic substance metabolic process	33	35	32412	39324	0.041	1	// Zm00001d044114 // Zm00001d044115 // Zm00001d044116 // Zm00001d021215 // Zm00001d044130 // Zm00001d021214 // Zm00001d044152 // Zm00001d044139 // Zm00001d044154 // Zm00001d044224 // Zm00001d044225 // Zm00001d044222 // Zm00001d049007 // Zm00001d043970 // Zm00001d049008 // Zm00001d044103 // Zm00001d044102 // Zm00001d044122 // Zm00001d044107 // Zm00001d044149 // Zm00001d044148 // Zm00001d044147 // …
GO:0010467	P	gene expression	15	35	13390	39324	0.18	1	// Zm00001d044114 // Zm00001d044116 // Zm00001d021215 // Zm00001d044107 // Zm00001d044130 // Zm00001d021214 // Zm00001d044127 // Zm00001d044124 // Zm00001d043972 // Zm00001d049007 // Zm00001d044142 // Zm00001d043971 // Zm00001d044224 // Zm00001d044222 // Zm00001d043969
GO:0010468	P	regulation of gene expression	9	35	7837	39324	0.25	1	// Zm00001d021214 // Zm00001d044107 // Zm00001d044124 // Zm00001d044127 // Zm00001d044142 // Zm00001d049007 // Zm00001d044224 // Zm00001d044222 // Zm00001d043969
GO:0044267	P	cellular protein metabolic process	10	35	12390	39324	0.71	1	// Zm00001d044103 // Zm00001d044115 // Zm00001d021215 // Zm00001d044130 // Zm00001d044144 // Zm00001d044143 // Zm00001d043972 // Zm00001d044152 // Zm00001d044139 // Zm00001d044222
GO:0019219	P	regulation of nucleobase-containing compound metabolic process	8	35	7764	39324	0.39	1	// Zm00001d021214 // Zm00001d044107 // Zm00001d044142 // Zm00001d044127 // Zm00001d049007 // Zm00001d044224 // Zm00001d044222 // Zm00001d043969
GO:0006464	P	cellular protein modification process	7	35	8892	39324	0.71	1	// Zm00001d044115 // Zm00001d021215 // Zm00001d044144 // Zm00001d044143 // Zm00001d044152 // Zm00001d044139 // Zm00001d044222
GO:0044767	P	single-organism developmental process	11	35	12990	39324	0.64	1	// Zm00001d021215 // Zm00001d044107 // Zm00001d044148 // Zm00001d044147 // Zm00001d044146 // Zm00001d044127 // Zm00001d044153 // Zm00001d044139 // Zm00001d044154 // Zm00001d044222 // Zm00001d043969
GO:0009058	P	biosynthetic process	18	35	20332	39324	0.58	1	// Zm00001d044103 // Zm00001d044129 // Zm00001d021214 // Zm00001d021215 // Zm00001d044107 // Zm00001d043970 // Zm00001d044149 // Zm00001d044130 // Zm00001d044122 // Zm00001d044124 // Zm00001d044127 // Zm00001d044142 // Zm00001d043972 // Zm00001d049007 // Zm00001d044139 // Zm00001d043971 // Zm00001d044222 // Zm00001d043969
GO:0009059	P	macromolecule biosynthetic process	12	35	13698	39324	0.59	1	// Zm00001d044129 // Zm00001d021214 // Zm00001d021215 // Zm00001d044107 // Zm00001d044149 // Zm00001d044130 // Zm00001d044142 // Zm00001d044127 // Zm00001d043972 // Zm00001d049007 // Zm00001d044222 // Zm00001d043969
GO:0044763	P	single-organism cellular process	20	35	20993	39324	0.39	1	// Zm00001d044103 // Zm00001d044129 // Zm00001d044116 // Zm00001d044139 // Zm00001d044107 // Zm00001d043970 // Zm00001d044102 // Zm00001d044147 // Zm00001d044146 // Zm00001d044130 // Zm00001d044148 // Zm00001d021214 // Zm00001d044127 // Zm00001d044124 // Zm00001d043971 // Zm00001d044153 // Zm00001d044154 // Zm00001d044122 // Zm00001d044222 // Zm00001d043969
GO:0051171	P	regulation of nitrogen compound metabolic process	8	35	8331	39324	0.47	1	// Zm00001d021214 // Zm00001d044107 // Zm00001d044142 // Zm00001d044127 // Zm00001d049007 // Zm00001d044224 // Zm00001d044222 // Zm00001d043969
GO:0042221	P	response to chemical	9	35	9294	39324	0.45	1	// Zm00001d021216 // Zm00001d044103 // Zm00001d044116 // Zm00001d044107 // Zm00001d044102 // Zm00001d021214 // Zm00001d044127 // Zm00001d043972 // Zm00001d044222
GO:0051179	P	localization	10	35	12018	39324	0.66	1	// Zm00001d021216 // Zm00001d044129 // Zm00001d044116 // Zm00001d044102 // Zm00001d044130 // Zm00001d044144 // Zm00001d043972 // Zm00001d044153 // Zm00001d044224 // Zm00001d049009
GO:0006996	P	organelle organization	9	35	7514	39324	0.21	1	// Zm00001d044129 // Zm00001d044116 // Zm00001d021215 // Zm00001d044149 // Zm00001d044148 // Zm00001d044130 // Zm00001d044127 // Zm00001d044152 // Zm00001d044222
GO:0009628	P	response to abiotic stimulus	10	35	5674	39324	0.023	1	// Zm00001d044103 // Zm00001d044129 // Zm00001d044107 // Zm00001d044147 // Zm00001d044146 // Zm00001d044142 // Zm00001d044127 // Zm00001d044153 // Zm00001d044154 // Zm00001d044222
GO:0051276	P	chromosome organization	7	35	3264	39324	0.023	1	// Zm00001d044116 // Zm00001d021215 // Zm00001d044149 // Zm00001d044148 // Zm00001d044127 // Zm00001d044152 // Zm00001d044222
GO:0048856	P	anatomical structure development	12	35	13917	39324	0.62	1	// Zm00001d044102 // Zm00001d021215 // Zm00001d044107 // Zm00001d044148 // Zm00001d044147 // Zm00001d044146 // Zm00001d044127 // Zm00001d044153 // Zm00001d044139 // Zm00001d044154 // Zm00001d044222 // Zm00001d043969
GO:0044237	P	cellular metabolic process	33	35	34545	39324	0.18	1	// Zm00001d044114 // Zm00001d044115 // Zm00001d044116 // Zm00001d021215 // Zm00001d044130 // Zm00001d021214 // Zm00001d044152 // Zm00001d044139 // Zm00001d044154 // Zm00001d044224 // Zm00001d044225 // Zm00001d044222 // Zm00001d049007 // Zm00001d043970 // Zm00001d049008 // Zm00001d044103 // Zm00001d044102 // Zm00001d044122 // Zm00001d044107 // Zm00001d044149 // Zm00001d044148 // Zm00001d044147 // …
GO:0006796	P	phosphate-containing compound metabolic process	6	35	8692	39324	0.82	1	// Zm00001d044103 // Zm00001d044115 // Zm00001d044102 // Zm00001d044130 // Zm00001d044144 // Zm00001d044124
GO:0044085	P	cellular component biogenesis	5	35	4185	39324	0.31	1	// Zm00001d044103 // Zm00001d044114 // Zm00001d044130 // Zm00001d044224 // Zm00001d043971
GO:0006793	P	phosphorus metabolic process	6	35	8755	39324	0.82	1	// Zm00001d044103 // Zm00001d044115 // Zm00001d044102 // Zm00001d044130 // Zm00001d044144 // Zm00001d044124
GO:0048522	P	positive regulation of cellular process	5	35	3441	39324	0.19	1	// Zm00001d044102 // Zm00001d044224 // Zm00001d044139 // Zm00001d044222 // Zm00001d043969
GO:0005506	F	iron ion binding	5	35	636	39324	0.00024	0.034	// Zm00001d044147 // Zm00001d044146 // Zm00001d043971 // Zm00001d044153 // Zm00001d044154
GO:0046914	F	transition metal ion binding	11	35	4407	39324	0.0011	0.079	// Zm00001d044103 // Zm00001d044102 // Zm00001d044139 // Zm00001d044147 // Zm00001d044146 // Zm00001d043971 // Zm00001d044127 // Zm00001d049007 // Zm00001d044153 // Zm00001d044154 // Zm00001d043969
GO:0043169	F	cation binding	12	35	6905	39324	0.013	0.31	// Zm00001d044103 // Zm00001d044102 // Zm00001d044139 // Zm00001d044147 // Zm00001d044146 // Zm00001d043971 // Zm00001d044127 // Zm00001d049007 // Zm00001d044153 // Zm00001d044154 // Zm00001d049009 // Zm00001d043969
GO:0008233	F	peptidase activity	6	35	2223	39324	0.013	0.31	// Zm00001d044102 // Zm00001d044149 // Zm00001d044148 // Zm00001d044143 // Zm00001d044152 // Zm00001d044225
GO:0046872	F	metal ion binding	12	35	6850	39324	0.012	0.31	// Zm00001d044103 // Zm00001d044102 // Zm00001d044139 // Zm00001d044147 // Zm00001d044146 // Zm00001d043971 // Zm00001d044127 // Zm00001d049007 // Zm00001d044153 // Zm00001d044154 // Zm00001d049009 // Zm00001d043969
GO:0070011	F	peptidase activity, acting on L-amino acid peptides	6	35	1978	39324	0.0075	0.31	// Zm00001d044102 // Zm00001d044149 // Zm00001d044148 // Zm00001d044143 // Zm00001d044152 // Zm00001d044225
GO:0043167	F	ion binding	12	35	7312	39324	0.02	0.41	// Zm00001d044103 // Zm00001d044102 // Zm00001d044139 // Zm00001d044147 // Zm00001d044146 // Zm00001d043971 // Zm00001d044127 // Zm00001d049007 // Zm00001d044153 // Zm00001d044154 // Zm00001d049009 // Zm00001d043969
GO:1901363	F	heterocyclic compound binding	14	35	16333	39324	0.64	1	// Zm00001d044103 // Zm00001d044115 // Zm00001d044116 // Zm00001d044107 // Zm00001d044147 // Zm00001d044146 // Zm00001d044129 // Zm00001d021214 // Zm00001d044153 // Zm00001d044154 // Zm00001d044224 // Zm00001d049009 // Zm00001d043969 // Zm00001d044114
GO:0000166	F	nucleotide binding	6	35	7663	39324	0.7	1	// Zm00001d044103 // Zm00001d044115 // Zm00001d044116 // Zm00001d044129 // Zm00001d044224 // Zm00001d049009
GO:0016740	F	transferase activity	9	35	10355	39324	0.6	1	// Zm00001d044103 // Zm00001d044115 // Zm00001d021215 // Zm00001d044129 // Zm00001d043971 // Zm00001d044139 // Zm00001d044224 // Zm00001d044222 // Zm00001d044114
GO:0016818	F	hydrolase activity, acting on acid anhydrides, in phosphorus-containing anhydrides	5	35	2990	39324	0.12	1	// Zm00001d044152 // Zm00001d049009 // Zm00001d049008 // Zm00001d044149 // Zm00001d044148
GO:0016817	F	hydrolase activity, acting on acid anhydrides	5	35	3007	39324	0.13	1	// Zm00001d044152 // Zm00001d049009 // Zm00001d049008 // Zm00001d044149 // Zm00001d044148
GO:0097367	F	carbohydrate derivative binding	5	35	5921	39324	0.62	1	// Zm00001d044103 // Zm00001d044115 // Zm00001d044224 // Zm00001d049009 // Zm00001d044129
GO:0005488	F	binding	25	35	26963	39324	0.44	1	// Zm00001d044114 // Zm00001d044115 // Zm00001d044116 // Zm00001d044139 // Zm00001d044130 // Zm00001d021214 // Zm00001d044152 // Zm00001d044153 // Zm00001d044154 // Zm00001d044224 // Zm00001d044222 // Zm00001d049007 // Zm00001d049009 // Zm00001d043969 // Zm00001d044103 // Zm00001d044102 // Zm00001d044122 // Zm00001d044107 // Zm00001d044147 // Zm00001d044146 // Zm00001d044144 // Zm00001d044142 // …
GO:0003676	F	nucleic acid binding	5	35	9561	39324	0.95	1	// Zm00001d044114 // Zm00001d044116 // Zm00001d044107 // Zm00001d021214 // Zm00001d043969
GO:0032549	F	ribonucleoside binding	5	35	5732	39324	0.59	1	// Zm00001d044103 // Zm00001d044115 // Zm00001d044224 // Zm00001d049009 // Zm00001d044129
GO:0017076	F	purine nucleotide binding	5	35	5763	39324	0.6	1	// Zm00001d044103 // Zm00001d044115 // Zm00001d044224 // Zm00001d049009 // Zm00001d044129
GO:0005524	F	ATP binding	5	35	4840	39324	0.43	1	// Zm00001d044103 // Zm00001d044115 // Zm00001d044224 // Zm00001d049009 // Zm00001d044129
GO:0016787	F	hydrolase activity	10	35	9725	39324	0.36	1	// Zm00001d044102 // Zm00001d044149 // Zm00001d044148 // Zm00001d044144 // Zm00001d044143 // Zm00001d044127 // Zm00001d044152 // Zm00001d044225 // Zm00001d049009 // Zm00001d049008
GO:0003824	F	catalytic activity	26	35	24350	39324	0.089	1	// Zm00001d044114 // Zm00001d044115 // Zm00001d021215 // Zm00001d044152 // Zm00001d044139 // Zm00001d044154 // Zm00001d044224 // Zm00001d044225 // Zm00001d044222 // Zm00001d043970 // Zm00001d049009 // Zm00001d049008 // Zm00001d044103 // Zm00001d044102 // Zm00001d044122 // Zm00001d044149 // Zm00001d044148 // Zm00001d044147 // Zm00001d044146 // Zm00001d044144 // Zm00001d044143 // Zm00001d044124 // …
GO:0036094	F	small molecule binding	6	35	7806	39324	0.72	1	// Zm00001d044103 // Zm00001d044115 // Zm00001d044116 // Zm00001d044129 // Zm00001d044224 // Zm00001d049009
GO:0097159	F	organic cyclic compound binding	14	35	16349	39324	0.64	1	// Zm00001d044103 // Zm00001d044115 // Zm00001d044116 // Zm00001d044107 // Zm00001d044147 // Zm00001d044146 // Zm00001d044129 // Zm00001d021214 // Zm00001d044153 // Zm00001d044154 // Zm00001d044224 // Zm00001d049009 // Zm00001d043969 // Zm00001d044114
GO:0032559	F	adenyl ribonucleotide binding	5	35	5228	39324	0.51	1	// Zm00001d044103 // Zm00001d044115 // Zm00001d044224 // Zm00001d049009 // Zm00001d044129
GO:0032555	F	purine ribonucleotide binding	5	35	5735	39324	0.59	1	// Zm00001d044103 // Zm00001d044115 // Zm00001d044224 // Zm00001d049009 // Zm00001d044129
GO:0032550	F	purine ribonucleoside binding	5	35	5720	39324	0.59	1	// Zm00001d044103 // Zm00001d044115 // Zm00001d044224 // Zm00001d049009 // Zm00001d044129
GO:0032553	F	ribonucleotide binding	5	35	5817	39324	0.61	1	// Zm00001d044103 // Zm00001d044115 // Zm00001d044224 // Zm00001d049009 // Zm00001d044129
GO:0035639	F	purine ribonucleoside triphosphate binding	5	35	5348	39324	0.53	1	// Zm00001d044103 // Zm00001d044115 // Zm00001d044224 // Zm00001d049009 // Zm00001d044129
GO:0016491	F	oxidoreductase activity	6	35	3759	39324	0.11	1	// Zm00001d044147 // Zm00001d044146 // Zm00001d044122 // Zm00001d044127 // Zm00001d044153 // Zm00001d044154
GO:0030554	F	adenyl nucleotide binding	5	35	5243	39324	0.51	1	// Zm00001d044103 // Zm00001d044115 // Zm00001d044224 // Zm00001d049009 // Zm00001d044129
GO:0005515	F	protein binding	6	35	4891	39324	0.26	1	// Zm00001d044116 // Zm00001d044142 // Zm00001d044127 // Zm00001d049007 // Zm00001d044224 // Zm00001d043969
GO:0001883	F	purine nucleoside binding	5	35	5720	39324	0.59	1	// Zm00001d044103 // Zm00001d044115 // Zm00001d044224 // Zm00001d049009 // Zm00001d044129
GO:0001882	F	nucleoside binding	5	35	5733	39324	0.59	1	// Zm00001d044103 // Zm00001d044115 // Zm00001d044224 // Zm00001d049009 // Zm00001d044129
GO:0016462	F	pyrophosphatase activity	5	35	2950	39324	0.12	1	// Zm00001d044152 // Zm00001d049009 // Zm00001d049008 // Zm00001d044149 // Zm00001d044148
GO:1901265	F	nucleoside phosphate binding	6	35	7663	39324	0.7	1	// Zm00001d044103 // Zm00001d044115 // Zm00001d044116 // Zm00001d044129 // Zm00001d044224 // Zm00001d049009
GO:0009532	C	plastid stroma	5	35	1336	39324	0.0063	0.46	// Zm00001d044129 // Zm00001d044102 // Zm00001d044130 // Zm00001d044224 // Zm00001d043972
GO:0009570	C	chloroplast stroma	5	35	1314	39324	0.0059	0.46	// Zm00001d044129 // Zm00001d044102 // Zm00001d044130 // Zm00001d044224 // Zm00001d043972
GO:0031974	C	membrane-enclosed lumen	7	35	3307	39324	0.025	0.72	// Zm00001d044114 // Zm00001d044102 // Zm00001d044116 // Zm00001d044127 // Zm00001d043971 // Zm00001d044225 // Zm00001d044222
GO:0043233	C	organelle lumen	7	35	3307	39324	0.025	0.72	// Zm00001d044114 // Zm00001d044102 // Zm00001d044116 // Zm00001d044127 // Zm00001d043971 // Zm00001d044225 // Zm00001d044222
GO:0070013	C	intracellular organelle lumen	7	35	3307	39324	0.025	0.72	// Zm00001d044114 // Zm00001d044102 // Zm00001d044116 // Zm00001d044127 // Zm00001d043971 // Zm00001d044225 // Zm00001d044222
GO:0005783	C	endoplasmic reticulum	5	35	2031	39324	0.033	0.8	// Zm00001d044147 // Zm00001d044146 // Zm00001d044225 // Zm00001d044154 // Zm00001d044153
GO:0044434	C	chloroplast part	5	35	2339	39324	0.055	0.86	// Zm00001d044129 // Zm00001d044102 // Zm00001d044130 // Zm00001d044224 // Zm00001d043972
GO:0043231	C	intracellular membrane-bounded organelle	25	35	22488	39324	0.061	0.86	// Zm00001d044114 // Zm00001d044129 // Zm00001d044116 // Zm00001d021215 // Zm00001d044130 // Zm00001d021214 // Zm00001d044153 // Zm00001d044154 // Zm00001d044224 // Zm00001d044225 // Zm00001d044222 // Zm00001d049007 // Zm00001d043969 // Zm00001d044103 // Zm00001d044102 // Zm00001d044107 // Zm00001d044147 // Zm00001d044146 // Zm00001d044144 // Zm00001d044142 // Zm00001d044127 // Zm00001d049008 // …
GO:0043227	C	membrane-bounded organelle	25	35	22556	39324	0.063	0.86	// Zm00001d044114 // Zm00001d044129 // Zm00001d044116 // Zm00001d021215 // Zm00001d044130 // Zm00001d021214 // Zm00001d044153 // Zm00001d044154 // Zm00001d044224 // Zm00001d044225 // Zm00001d044222 // Zm00001d049007 // Zm00001d043969 // Zm00001d044103 // Zm00001d044102 // Zm00001d044107 // Zm00001d044147 // Zm00001d044146 // Zm00001d044144 // Zm00001d044142 // Zm00001d044127 // Zm00001d049008 // …
GO:0044435	C	plastid part	5	35	2381	39324	0.058	0.86	// Zm00001d044129 // Zm00001d044102 // Zm00001d044130 // Zm00001d044224 // Zm00001d043972
GO:0044446	C	intracellular organelle part	14	35	10606	39324	0.065	0.86	// Zm00001d044103 // Zm00001d044129 // Zm00001d044116 // Zm00001d021215 // Zm00001d044102 // Zm00001d044130 // Zm00001d044127 // Zm00001d043972 // Zm00001d043971 // Zm00001d044224 // Zm00001d044225 // Zm00001d044222 // Zm00001d049008 // Zm00001d044114
GO:0044422	C	organelle part	14	35	10752	39324	0.072	0.87	// Zm00001d044103 // Zm00001d044129 // Zm00001d044116 // Zm00001d021215 // Zm00001d044102 // Zm00001d044130 // Zm00001d044127 // Zm00001d043972 // Zm00001d043971 // Zm00001d044224 // Zm00001d044225 // Zm00001d044222 // Zm00001d049008 // Zm00001d044114
GO:0031224	C	intrinsic component of membrane	19	35	18717	39324	0.27	1	// Zm00001d021216 // Zm00001d044114 // Zm00001d044116 // Zm00001d044139 // Zm00001d044148 // Zm00001d044147 // Zm00001d044146 // Zm00001d044122 // Zm00001d044143 // Zm00001d049007 // Zm00001d044142 // Zm00001d043972 // Zm00001d044152 // Zm00001d044153 // Zm00001d044154 // Zm00001d044224 // Zm00001d044225 // Zm00001d049009 // Zm00001d049008
GO:0016021	C	integral component of membrane	19	35	18662	39324	0.26	1	// Zm00001d021216 // Zm00001d044114 // Zm00001d044116 // Zm00001d044139 // Zm00001d044148 // Zm00001d044147 // Zm00001d044146 // Zm00001d044122 // Zm00001d044143 // Zm00001d049007 // Zm00001d044142 // Zm00001d043972 // Zm00001d044152 // Zm00001d044153 // Zm00001d044154 // Zm00001d044224 // Zm00001d044225 // Zm00001d049009 // Zm00001d049008
GO:0016020	C	membrane	22	35	24684	39324	0.57	1	// Zm00001d021216 // Zm00001d044114 // Zm00001d044116 // Zm00001d044139 // Zm00001d044152 // Zm00001d044153 // Zm00001d044154 // Zm00001d044224 // Zm00001d044225 // Zm00001d044222 // Zm00001d049007 // Zm00001d049009 // Zm00001d049008 // Zm00001d044103 // Zm00001d044102 // Zm00001d044148 // Zm00001d044147 // Zm00001d044146 // Zm00001d044122 // Zm00001d044143 // Zm00001d044142 // Zm00001d043972
GO:0043234	C	protein complex	6	35	5852	39324	0.42	1	// Zm00001d044129 // Zm00001d044116 // Zm00001d021215 // Zm00001d044149 // Zm00001d044222 // Zm00001d043969
GO:0044428	C	nuclear part	5	35	3641	39324	0.22	1	// Zm00001d044114 // Zm00001d044116 // Zm00001d021215 // Zm00001d044222 // Zm00001d044127
GO:0044424	C	intracellular part	26	35	26820	39324	0.28	1	// Zm00001d044114 // Zm00001d044129 // Zm00001d044116 // Zm00001d021215 // Zm00001d044130 // Zm00001d021214 // Zm00001d044153 // Zm00001d044154 // Zm00001d044224 // Zm00001d044225 // Zm00001d044222 // Zm00001d049007 // Zm00001d043969 // Zm00001d044103 // Zm00001d044102 // Zm00001d044107 // Zm00001d044149 // Zm00001d044147 // Zm00001d044146 // Zm00001d044144 // Zm00001d044142 // Zm00001d044127 // …
GO:0043232	C	intracellular non-membrane-bounded organelle	5	35	4899	39324	0.45	1	// Zm00001d044114 // Zm00001d043972 // Zm00001d044116 // Zm00001d044130 // Zm00001d044127
GO:0043229	C	intracellular organelle	25	35	23739	39324	0.12	1	// Zm00001d044114 // Zm00001d044129 // Zm00001d044116 // Zm00001d021215 // Zm00001d044130 // Zm00001d021214 // Zm00001d044153 // Zm00001d044154 // Zm00001d044224 // Zm00001d044225 // Zm00001d044222 // Zm00001d049007 // Zm00001d043969 // Zm00001d044103 // Zm00001d044102 // Zm00001d044107 // Zm00001d044147 // Zm00001d044146 // Zm00001d044144 // Zm00001d044142 // Zm00001d044127 // Zm00001d049008 // …
GO:0005622	C	intracellular	26	35	27648	39324	0.38	1	// Zm00001d044114 // Zm00001d044129 // Zm00001d044116 // Zm00001d021215 // Zm00001d044130 // Zm00001d021214 // Zm00001d044153 // Zm00001d044154 // Zm00001d044224 // Zm00001d044225 // Zm00001d044222 // Zm00001d049007 // Zm00001d043969 // Zm00001d044103 // Zm00001d044102 // Zm00001d044107 // Zm00001d044149 // Zm00001d044147 // Zm00001d044146 // Zm00001d044144 // Zm00001d044142 // Zm00001d044127 // …
GO:0012505	C	endomembrane system	7	35	4696	39324	0.12	1	// Zm00001d044116 // Zm00001d044147 // Zm00001d044146 // Zm00001d044153 // Zm00001d044154 // Zm00001d044225 // Zm00001d049008
GO:0044425	C	membrane part	19	35	19621	39324	0.36	1	// Zm00001d021216 // Zm00001d044114 // Zm00001d044116 // Zm00001d044139 // Zm00001d044148 // Zm00001d044147 // Zm00001d044146 // Zm00001d044122 // Zm00001d044143 // Zm00001d049007 // Zm00001d044142 // Zm00001d043972 // Zm00001d044152 // Zm00001d044153 // Zm00001d044154 // Zm00001d044224 // Zm00001d044225 // Zm00001d049009 // Zm00001d049008
GO:0044444	C	cytoplasmic part	16	35	16509	39324	0.39	1	// Zm00001d044103 // Zm00001d044129 // Zm00001d044116 // Zm00001d044102 // Zm00001d044147 // Zm00001d044146 // Zm00001d044130 // Zm00001d043970 // Zm00001d043972 // Zm00001d043971 // Zm00001d044153 // Zm00001d044154 // Zm00001d044224 // Zm00001d044225 // Zm00001d044222 // Zm00001d049008
GO:0005737	C	cytoplasm	17	35	19628	39324	0.63	1	// Zm00001d044103 // Zm00001d044129 // Zm00001d044116 // Zm00001d044102 // Zm00001d044147 // Zm00001d044146 // Zm00001d044130 // Zm00001d043970 // Zm00001d044127 // Zm00001d043972 // Zm00001d043971 // Zm00001d044153 // Zm00001d044154 // Zm00001d044224 // Zm00001d044225 // Zm00001d044222 // Zm00001d049008
GO:0031090	C	organelle membrane	5	35	3536	39324	0.2	1	// Zm00001d044103 // Zm00001d044102 // Zm00001d044116 // Zm00001d049008 // Zm00001d043972
GO:0005634	C	nucleus	12	35	12629	39324	0.45	1	// Zm00001d044114 // Zm00001d044102 // Zm00001d044116 // Zm00001d021215 // Zm00001d044107 // Zm00001d044144 // Zm00001d021214 // Zm00001d044127 // Zm00001d044142 // Zm00001d049007 // Zm00001d044222 // Zm00001d043969
GO:0044464	C	cell part	29	35	30318	39324	0.28	1	// Zm00001d044114 // Zm00001d044129 // Zm00001d044116 // Zm00001d021215 // Zm00001d044130 // Zm00001d021214 // Zm00001d044152 // Zm00001d044153 // Zm00001d044154 // Zm00001d044224 // Zm00001d044225 // Zm00001d044222 // Zm00001d049007 // Zm00001d049009 // Zm00001d049008 // Zm00001d044103 // Zm00001d044102 // Zm00001d044107 // Zm00001d044149 // Zm00001d044147 // Zm00001d044146 // Zm00001d044144 // …
GO:0005623	C	cell	29	35	30411	39324	0.29	1	// Zm00001d044114 // Zm00001d044129 // Zm00001d044116 // Zm00001d021215 // Zm00001d044130 // Zm00001d021214 // Zm00001d044152 // Zm00001d044153 // Zm00001d044154 // Zm00001d044224 // Zm00001d044225 // Zm00001d044222 // Zm00001d049007 // Zm00001d049009 // Zm00001d049008 // Zm00001d044103 // Zm00001d044102 // Zm00001d044107 // Zm00001d044149 // Zm00001d044147 // Zm00001d044146 // Zm00001d044144 // …
GO:0043228	C	non-membrane-bounded organelle	5	35	4907	39324	0.45	1	// Zm00001d044114 // Zm00001d043972 // Zm00001d044116 // Zm00001d044130 // Zm00001d044127
GO:0071944	C	cell periphery	6	35	8255	39324	0.77	1	// Zm00001d044103 // Zm00001d044102 // Zm00001d044124 // Zm00001d044152 // Zm00001d044225 // Zm00001d049009
GO:0009536	C	plastid	7	35	5796	39324	0.25	1	// Zm00001d044129 // Zm00001d044102 // Zm00001d044130 // Zm00001d043972 // Zm00001d043971 // Zm00001d044224 // Zm00001d044225
GO:0043226	C	organelle	25	35	23816	39324	0.13	1	// Zm00001d044114 // Zm00001d044129 // Zm00001d044116 // Zm00001d021215 // Zm00001d044130 // Zm00001d021214 // Zm00001d044153 // Zm00001d044154 // Zm00001d044224 // Zm00001d044225 // Zm00001d044222 // Zm00001d049007 // Zm00001d043969 // Zm00001d044103 // Zm00001d044102 // Zm00001d044107 // Zm00001d044147 // Zm00001d044146 // Zm00001d044144 // Zm00001d044142 // Zm00001d044127 // Zm00001d049008 // …
GO:0009507	C	chloroplast	7	35	5439	39324	0.2	1	// Zm00001d044129 // Zm00001d044102 // Zm00001d044130 // Zm00001d043972 // Zm00001d043971 // Zm00001d044224 // Zm00001d044225
GO:0032991	C	macromolecular complex	10	35	8042	39324	0.16	1	// Zm00001d044129 // Zm00001d044114 // Zm00001d044116 // Zm00001d021215 // Zm00001d044149 // Zm00001d044130 // Zm00001d044127 // Zm00001d043972 // Zm00001d044222 // Zm00001d043969
